# Supplementary material for: Binary dopant segregation enables hematite-based heterostructures for highly efficient solar H2O2 synthesis
Source: Nat Commun. 2022 Mar 23;13:1499. doi: 10.1038/s41467-022-28944-y (PMC8943161; doi:10.1038/s41467-022-28944-y)
Supplement: Supplementary file 3 — Source Data [file 41467_2022_28944_MOESM3_ESM.xlsx]

## Sheet: Fig2
Fig.2f									Fig. 2g				Fig. 2h						Fig. 2i
	Ti	Fe	Sn	Ti(Annealed)	Fe(Annealed)	Sn(Annealed)				Sn-Fe2O3	SnTi-Fe2O3			Sn foil	SnO2	SnTi-Fe2O3_CEY	Sn-Fe2O3_CEY			Sn foil	SnO2	SnTi-Fe2O3_CEY	Sn-Fe2O3_CEY
0	6.23	83.52	9.34	16.73	65.5	17.77			500	9332.5	12695.7		28852.5	0.00213	0.0027	0.000505096	-0.01584		0	0.08945	0.51563	0.21007	0.58839
0.83333	5.83	85.57	8.3	12.6	73.42	13.98			499.9	9175	12645.7		28853	0.00109	0.00246	-0.000591552	-0.0215		0.03068	0.09425	0.5055	0.24456	0.57511
1.66667	5.42	86.42	8.16	11.99	74.99	13.02			499.8	9495	12783.2		28853.4	0.00271	0.0024	-0.000808017	-0.02186		0.06136	0.10641	0.47564	0.32088	0.53654
2.5	5.02	86.79	8.18	12.02	76.35	11.62			499.7	9052.5	12885.7		28853.8	0.00235	0.00226	0.00417	-0.02027		0.09204	0.1215	0.42774	0.40361	0.47684
3.33333	4.74	87.7	7.55	10.83	78.46	10.71			499.6	9027.5	12818.2		28854.2	0.00165	0.00264	0.00098264	-0.01808		0.12272	0.13564	0.36511	0.47406	0.40435
4.16667	5.26	87.45	7.29	9.91	79.84	10.25			499.5	9050	12838.2		28854.6	0.002	0.00262	-0.000629803	-0.01409		0.1534	0.14627	0.29388	0.52257	0.33478
5	4.92	87.92	7.16	9.01	81.08	9.9			499.4	9395	13100.7		28855	0.00167	0.00211	-0.000898013	-0.01943		0.18408	0.15182	0.2268	0.54411	0.29557
5.83333	5	88.05	6.95	10.36	79.6	10.04			499.3	8972.5	12928.2		28855.4	0.00263	0.00238	0.00331	-0.01765		0.21476	0.15158	0.19089	0.53717	0.31462
6.66667	6.05	87.22	6.73	8.82	81.34	9.84			499.2	8765	12790.7		28855.7	0.00323	0.00208	0.00608	-0.01824		0.24544	0.14561	0.21535	0.50404	0.38688
7.5	5.34	87.95	6.71	8.45	82.56	8.99			499.1	8862.5	12938.2		28856.1	0.0016	0.00232	-0.00328	-0.01458		0.27612	0.1348	0.28656	0.45224	0.484
8.33333	5.58	87.79	6.63	7.79	83.33	8.89			499	9042.5	12805.7		28856.4	0.00339	0.00193	-0.00877	-0.01687		0.3068	0.12102	0.37373	0.39763	0.58332
9.16667	5.15	88.38	6.47	8.13	83.11	8.76			498.9	8965	12880.7		28856.8	0.00334	0.00187	-0.00925	-0.01377		0.33748	0.10744	0.45863	0.36792	0.67104
10	5.01	88.82	6.17	7.87	83.21	8.92			498.8	9082.5	12265.7		28857.1	0.00285	0.00229	-0.00503	-0.01646		0.36816	0.09853	0.5308	0.39286	0.73872
10.8333	5.05	88.48	6.46	7.39	84.13	8.47			498.7	8792.5	12678.2		28857.5	0.00192	0.00228	-0.00487	-0.01697		0.39884	0.09854	0.58308	0.47533	0.78185
11.6667	5.02	88.73	6.25	7.51	84.24	8.25			498.6	8547.5	12640.7		28857.9	0.00222	0.00201	-0.00833	-0.01698		0.42951	0.10803	0.61031	0.59198	0.80005
12.5	5.28	88.85	5.87	7.66	84.29	8.05			498.5	8897.5	13213.2		28858.2	0.00275	0.00193	0.000395444	-0.01236		0.46019	0.1233	0.60925	0.71846	0.79829
13.3333	4.95	88.66	6.39	7.53	83.9	8.57			498.4	8870	12798.2		28858.6	0.00193	0.00217	0.00621	-0.01575		0.49087	0.13953	0.57941	0.83729	0.7889
14.1667	4.87	89.4	5.73	7.06	84.59	8.35			498.3	8547.5	12860.7		28859	0.00257	0.00228	0.00745	-0.01747		0.52155	0.15279	0.5247	0.93631	0.79284
15	5.26	88.55	6.19	6.95	85.05	8			498.2	8647.5	13083.2		28859.3	0.00174	0.0018	0.00157	-0.02087		0.55223	0.16031	0.45753	1.0075	0.83627
									498.1	8992.5	12545.7		28859.7	0.00164	0.00213	-0.00169	-0.01719		0.58291	0.16028	0.40689	1.04712	0.9389
									498	8842.5	12273.2		28860	0.00275	0.00237	-0.00234	-0.0157		0.61359	0.15183	0.41962	1.05701	1.10288
									497.9	8942.5	12583.2		28860.3	0.00247	0.00212	-0.00618	-0.01569		0.64427	0.13527	0.52084	1.04712	1.31498
									497.8	8957.5	12355.7		28860.6	0.00106	0.00198	-0.0073	-0.01285		0.67495	0.113	0.68744	1.03881	1.55549
									497.7	9252.5	12558.2		28861	0.0016	0.00176	-0.00547	-0.0143		0.70563	0.09221	0.88616	1.0661	1.80392
									497.6	9585	12600.7		28861.3	0.00252	0.00201	-0.00281	-0.01728		0.73631	0.08919	1.09235	1.16707	2.04055
									497.5	9767.5	12615.7		28861.7	0.00142	0.00133	-0.00551	-0.01465		0.76699	0.11638	1.28716	1.36495	2.2466
									497.4	9615	12503.2		28862.1	0.00286	0.00183	-0.01284	-0.01198		0.79767	0.16482	1.45457	1.65861	2.40429
									497.3	9920	12238.2		28862.4	0.00183	0.00182	-0.00244	-0.01379		0.82835	0.22299	1.58052	2.032	2.49712
									497.2	10355	12370.7		28862.8	0.00281	0.0021	-0.00347	-0.01211		0.85903	0.28418	1.65337	2.46596	2.51016
									497.1	10347.5	11935.7		28863.2	0.00234	0.00153	-0.00605	-0.01109		0.88971	0.344	1.66529	2.9431	2.43063
									497	10972.5	12265.7		28863.7	0.00273	0.00156	0.00876	-0.01309		0.92039	0.39891	1.6151	3.44839	2.24837
									496.9	11537.5	12280.7		28864.1	0.00297	0.00187	-0.00608	-0.01632		0.95107	0.44589	1.51394	3.96889	1.95634
									496.8	11882.5	12175.7		28864.5	0.00324	0.00221	-0.00979	-0.01854		0.98175	0.48241	1.39669	4.49338	1.5512
									496.7	11995	12215.7		28865	0.000403135	0.00174	0.0033	-0.01614		1.01243	0.50643	1.33884	5.01218	1.03408
									496.6	12977.5	12255.7		28865.4	0.0022	0.00166	-0.0019	-0.013		1.04311	0.51659	1.44917	5.51708	0.41663
									496.5	13337.5	12170.7		28865.9	0.00263	0.00188	-0.02141	-0.01393		1.07379	0.51227	1.7923	6.00119	0.35434
									496.4	14235	12135.7		28866.3	0.0022	0.00189	-0.01423	-0.01426		1.10447	0.49377	2.34361	6.45881	1.15721
									496.3	15530	12475.7		28866.7	0.00259	0.00173	-0.00636	-0.01306		1.13515	0.46249	3.0473	6.88525	2.04576
									496.2	16870	12483.2		28867.1	0.00159	0.00148	-0.01566	-0.01366		1.16583	0.42117	3.85645	7.27654	2.98981
									496.1	18082.5	12803.2		28867.5	0.00194	0.00145	-0.02297	-0.01444		1.19651	0.37443	4.73452	7.62916	3.96643
									496	19052.5	12738.2		28867.8	0.00194	0.00184	-0.01129	-0.01472		1.22718	0.32937	5.65017	7.93978	4.95161
									495.9	21037.5	12685.7		28868.1	0.00289	0.00209	-0.01081	-0.01553		1.25786	0.29605	6.57428	8.20502	5.92039
									495.8	23400	13263.2		28868.5	0.00228	0.00177	-0.01041	-0.01687		1.28854	0.28524	7.47888	8.42138	6.84759
									495.7	25305	13270.7		28868.8	0.00114	0.00163	-0.01953	-0.01669		1.31922	0.30147	8.33707	8.58518	7.70874
									495.6	28142.5	13525.7		28869.2	0.00236	0.00184	-0.01099	-0.01602		1.3499	0.3387	9.12349	8.69271	8.4809
									495.5	30245	14248.2		28869.5	0.00171	0.00187	-0.01549	-0.01605		1.38058	0.38569	9.81494	8.74041	9.14358
									495.4	33290	14795.7		28869.9	0.00337	0.00139	-0.02014	-0.01586		1.41126	0.43231	10.3911	8.72523	9.67949
									495.3	36340	15733.2		28870.2	0.00241	0.00145	-0.01904	-0.01729		1.44194	0.47118	10.8354	8.64491	10.0752
									495.2	39702.5	16330.7		28870.6	0.000929691	0.00145	-0.00714	-0.01486		1.47262	0.49718	11.1352	8.49841	10.3217
									495.1	42517.5	16928.2		28871	0.00155	0.00165	-0.01164	-0.01503		1.5033	0.50686	11.2827	8.28614	10.4146
									495	45647.5	18628.2		28871.4	0.000112668	0.00175	-0.02106	-0.01365		1.53398	0.49813	11.2749	8.01027	10.3544
									494.9	48537.5	20230.7		28871.8	0.00297	0.00149	-0.01939	-0.01616		1.56466	0.47004	11.1141	7.67483	10.1466
									494.8	49937.5	22295.7		28872.2	0.00259	0.00191	-0.02119	-0.01691		1.59534	0.42271	10.8072	7.28574	9.80106
									494.7	50832.5	24165.7		28872.6	0.00267	0.00178	-0.02108	-0.01393		1.62602	0.35723	10.3659	6.85072	9.33175
									494.6	51942.5	26050.7		28873.1	0.00167	0.00169	-0.01228	-0.01526		1.6567	0.27567	9.80613	6.37906	8.75629
									494.5	51635	29133.2		28873.5	0.00202	0.00156	-0.02138	-0.01839		1.68738	0.18137	9.1471	5.88128	8.09499
									494.4	48982.5	32143.2		28873.9	0.00177	0.00166	-0.01989	-0.01746		1.71806	0.08249	8.41069	5.36873	7.37008
									494.3	46432.5	35348.2		28874.3	0.00182	0.00211	-0.02861	-0.0173		1.74874	0.06609	7.62049	4.85313	6.60476
									494.2	43187.5	37825.7		28874.7	0.00109	0.00185	-0.01801	-0.01788		1.77942	0.17141	6.8007	4.34602	5.82221
									494.1	39977.5	40908.2		28875.1	0.00277	0.00175	-0.02195	-0.0155		1.8101	0.28681	5.97518	3.8583	5.04463
									494	35647.5	42863.2		28875.5	0.00176	0.0016	-0.02084	-0.01817		1.84078	0.40004	5.1663	3.39969	4.29237
									493.9	31690	44658.2		28875.8	0.00105	0.00154	-0.01372	-0.0185		1.87146	0.50678	4.394	2.97834	3.58305
									493.8	27792.5	46040.7		28876.1	0.0016	0.00152	-0.01545	-0.02039		1.90214	0.60395	3.67483	2.60044	2.9309
									493.7	23735	46878.2		28876.5	0.00128	0.00155	-0.02108	-0.01874		1.93282	0.6892	3.02125	2.27004	2.34625
									493.6	20127.5	45965.7		28876.9	0.000124676	0.00175	-0.00283	-0.02014		1.9635	0.7609	2.44115	1.98884	1.83528
									493.5	17700	45280.7		28877.2	-0.00030927	0.00119	-0.01617	-0.02163		1.99418	0.81803	1.93794	1.75624	1.40014
									493.4	15580	43653.2		28877.5	0.00287	0.000831779	-0.01774	-0.02038		2.02485	0.86014	1.51148	1.56948	1.03984
									493.3	13972.5	41205.7		28877.9	0.00189	0.00105	-0.01175	-0.01791		2.05553	0.88723	1.16071	1.42394	0.75239
									493.2	12532.5	37803.2		28878.2	0.0018	0.00165	-0.02014	-0.02255		2.08621	0.89955	0.88885	1.3135	0.53956
									493.1	11275	35310.7		28878.5	0.00184	0.00141	-0.018	-0.02178		2.11689	0.8974	0.71078	1.23109	0.41356
									493	10497.5	32238.2		28878.9	0.0013	0.00144	-0.02125	-0.01612		2.14757	0.88097	0.64999	1.16924	0.38825
									492.9	10102.5	29263.2		28879.2	0.00233	0.00117	-0.01433	-0.01844		2.17825	0.85011	0.70453	1.12076	0.44164
									492.8	9485	26130.7		28879.5	0.00134	0.00128	-0.02417	-0.01763		2.20893	0.80431	0.83194	1.0795	0.52804
									492.7	8745	23918.2		28879.8	0.000256196	0.00175	-0.02445	-0.02303		2.23961	0.74266	0.98736	1.04132	0.61648
									492.6	8612.5	21843.2		28880.2	0.000835354	0.00129	-0.01789	-0.02021		2.27029	0.66399	1.14166	1.00517	0.69039
									492.5	8392.5	19823.2		28880.6	0.00238	0.00138	-0.0221	-0.02211		2.30097	0.56712	1.27663	0.97434	0.73966
									492.4	7840	18210.7		28881	0.000536403	0.00143	-0.02025	-0.02134		2.33165	0.45127	1.38	0.95738	0.7574
									492.3	7665	16933.2		28881.4	0.00177	0.001	-0.01173	-0.02362		2.36233	0.31716	1.44352	0.96749	0.73919
									492.2	7370	15910.7		28881.8	0.000618647	0.00138	-0.02318	-0.02507		2.39301	0.17292	1.46252	1.01871	0.68305
									492.1	7280	15008.2		28882.3	0.00219	0.0011	-0.0219	-0.02239		2.42369	0.11035	1.43618	1.11965	0.58959
									492	7037.5	14308.2		28882.7	0.00172	0.00116	-0.0223	-0.0206		2.45437	0.26399	1.36784	1.26949	0.46199
									491.9	6865	13520.7		28883.1	0.00178	0.00105	-0.02962	-0.02408		2.48505	0.47349	1.2657	1.45936	0.30623
									491.8	6677.5	13250.7		28883.5	0.00193	0.00135	-0.01638	-0.01955		2.51573	0.70299	1.14365	1.67642	0.13386
									491.7	6782.5	12530.7		28884	0.00144	0.00186	-0.01638	-0.0241		2.54641	0.94445	1.02227	1.90697	0.0893
									491.6	6420	12573.2		28884.4	0.00181	0.00151	-0.00749	-0.02431		2.57709	1.19204	0.92846	2.1379	0.27105
									491.5	6325	12150.7		28884.8	0.00241	0.00198	0.000388724	-0.02422		2.60777	1.43998	0.88883	2.35729	0.45665
									491.4	6325	12305.7		28885.3	0.00199	0.00129	-0.00819	-0.02214		2.63845	1.6823	0.9143	2.55463	0.62649
									491.3	6337.5	11908.2		28885.6	0.00181	0.00135	-0.01134	-0.02266		2.66913	1.91298	0.99061	2.72111	0.77062
									491.2	6217.5	11745.7		28886	0.00238	0.00209	-0.01592	-0.02513		2.69981	2.12614	1.08923	2.84985	0.88148
									491.1	6350	11385.7		28886.4	0.0018	0.000862054	-0.01553	-0.02734		2.73049	2.31624	1.18298	2.93614	0.95396
									491	6242.5	11395.7		28886.8	0.00154	0.00103	-0.00153	-0.02884		2.76117	2.47831	1.25236	2.97764	0.98602
									490.9	6227.5	11308.2		28887.2	0.00119	0.00126	0.00359	-0.02257		2.79185	2.60813	1.286	2.97449	0.9795
									490.8	6022.5	11163.2		28887.5	-0.000316957	0.00105	-0.0024	-0.02722		2.82252	2.70243	1.28025	2.92943	0.94126
									490.7	6115	11075.7		28887.9	0.00188	0.00165	0.000633008	-0.02239		2.8532	2.75894	1.23962	2.84764	0.88487
									490.6	5790	10875.7		28888.3	0.00266	0.000800752	0.000786909	-0.02592		2.88388	2.77656	1.17838	2.73665	0.8324
									490.5	6005	10890.7		28888.7	0.000429256	0.00128	-0.00175	-0.03096		2.91456	2.75529	1.12274	2.60593	0.81323
									490.4	5877.5	10903.2		28889	0.000607232	0.00113	-0.00796	-0.02823		2.94524	2.69629	1.10962	2.46627	0.85342
									490.3	6032.5	10860.7		28889.4	0.000226103	0.0014	-0.007	-0.02172		2.97592	2.60174	1.17403	2.32885	0.95904
									490.2	5950	10523.2		28889.8	0.00153	0.000983456	-0.01916	-0.02661		3.0066	2.47479	1.32804	2.2039	1.11432
									490.1	6235	10793.2		28890.3	0.00194	0.00145	-0.00161	-0.0289		3.03728	2.31937	1.55585	2.09896	1.29539
									490	6002.5	10778.2		28890.7	0.0012	0.00161	-0.00143	-0.02266		3.06796	2.14003	1.82923	2.01735	1.48057
									489.9	6040	10818.2		28891.1	0.00114	0.0015	-0.00448	-0.02217		3.09864	1.94176	2.1208	1.95734	1.65293
									489.8	6072.5	10775.7		28891.6	0.000777338	0.00105	-0.0082	-0.0252		3.12932	1.72977	2.40813	1.91265	1.7999
									489.7	6580	10315.7		28892	0.000982683	0.00146	-0.00251	-0.03044		3.16	1.50931	2.67371	1.87414	1.91261
									489.6	6475	10698.2		28892.4	0.00198	0.00139	-0.00504	-0.03131		3.19068	1.28554	2.90433	1.83202	1.98552
									489.5	6535	10680.7		28892.8	0.0019	0.00137	0.000120281	-0.02466		3.22136	1.06333	3.09067	1.77774	2.01614
									489.4	6740	10613.2		28893.2	0.00188	0.00126	0.000125415	-0.02568		3.25204	0.84733	3.22711	1.70515	2.00486
									489.3	7290	10648.2		28893.5	0.000180049	0.000941407	0.000421461	-0.01836		3.28272	0.6421	3.31172	1.61118	1.95481
									489.2	7500	10423.2		28893.9	0.00132	0.00108	0.00881	-0.01868		3.3134	0.45297	3.34609	1.49604	1.87158
									489.1	7350	10593.2		28894.2	5.81816e-05	0.00166	0.01119	-0.01914		3.34408	0.28959	3.33525	1.36332	1.76295
									489	8032.5	10648.2		28894.6	0.0017	0.00132	-0.000625029	-0.02382		3.37476	0.18188	3.28727	1.22019	1.63846
									488.9	8575	10383.2		28894.9	0.00259	0.00111	-0.00231	-0.02435		3.40544	0.19179	3.21278	1.07781	1.50877
									488.8	8945	10088.2		28895.3	0.00204	0.000550721	-0.0071	-0.01527		3.43612	0.28177	3.12406	0.95175	1.38482
									488.7	8967.5	11010.7		28895.7	-0.000495062	0.000968971	-0.0011	-0.01891		3.4668	0.38299	3.03389	0.86106	1.2763
									488.6	9915	10610.7		28896	0.00138	0.00124	-0.00252	-0.02082		3.49748	0.47572	2.95384	0.82281	1.18991
									488.5	10730	10405.7		28896.4	0.00233	0.000825162	0.00467	-0.01885		3.52816	0.555	2.89249	0.84184	1.12751
									488.4	11277.5	10480.7		28896.7	0.00115	0.000900918	0.00567	-0.01277		3.55884	0.61945	2.85396	0.90625	1.08563
									488.3	12130	10793.2		28897.1	0.00224	0.00109	0.00403	-0.01409		3.58952	0.6688	2.8372	0.99551	1.05683
									488.2	13170	10603.2		28897.5	0.000185265	0.000896707	-0.00824	-0.02498		3.62019	0.70322	2.83667	1.0907	1.03237
									488.1	14042.5	10905.7		28897.8	-0.000202184	0.00103	0.00569	-0.02135		3.65087	0.72313	2.84384	1.17828	1.00481
									488	15490	10903.2		28898.2	0.00106	0.00113	0.0053	-0.02479		3.68155	0.72915	2.84917	1.24982	0.96953
									487.9	16810	11170.7		28898.5	0.000407553	0.00111	0.000832459	-0.01606		3.71223	0.72203	2.84385	1.30089	0.92541
									487.8	18692.5	11405.7		28898.8	0.000661052	0.000813838	0.00573	-0.01599		3.74291	0.70273	2.82084	1.33009	0.87473
									487.7	20390	11483.2		28899.1	-8.67708e-05	0.00107	-0.00153	-0.0154		3.77359	0.67242	2.77548	1.33839	0.82285
									487.6	22292.5	11605.7		28899.5	0.000465103	0.0013	0.000271934	-0.0174		3.80427	0.63248	2.70552	1.32863	0.77726
									487.5	24532.5	11935.7		28899.8	0.00121	0.00116	0.00269	-0.01847		3.83495	0.58449	2.61097	1.30511	0.74598
									487.4	27880	12180.7		28900.2	0.0017	0.000890105	-0.000792014	-0.01922		3.86563	0.53022	2.49359	1.27307	0.73489
									487.3	30730	13040.7		28900.5	-0.000368971	0.00101	0.00557	-0.01706		3.89631	0.47158	2.35647	1.23815	0.7452
									487.2	34062.5	13020.7		28900.9	0.000952299	0.000888746	0.00464	-0.0132		3.92699	0.41054	2.20342	1.20566	0.7728
									487.1	38240	13755.7		28901.3	0.00166	0.000765361	-0.00289	-0.02081		3.95767	0.34909	2.03842	1.17979	0.81021
									487	43175	14503.2		28901.8	0.00156	0.00124	0.00517	-0.01865		3.98835	0.28913	1.86517	1.16293	0.84936
									486.9	46465	15995.7		28902.2	0.000363171	0.000736209	0.00489	-0.02176		4.01903	0.23237	1.68664	1.15537	0.88355
									486.8	51220	16738.2		28902.7	0.00146	0.000922084	0.00681	-0.01751		4.04971	0.18027	1.50486	1.15542	0.90823
									486.7	57245	18115.7		28903.1	0.00192	0.000895681	0.01018	-0.02282		4.08039	0.13395	1.32085	1.16004	0.92121
									486.6	60822.5	19950.7		28903.6	0.000684929	0.000989274	0.00665	-0.02018		4.11107	0.09403	1.13476	1.16574	0.92244
									486.5	64795	22148.2		28904	0.00349	0.000592729	0.00661	-0.02489		4.14175	0.06063	0.94616	1.16926	0.91374
									486.4	67510	25273.2		28904.4	0.00108	0.000903115	0.00683	-0.02146		4.17243	0.0332	0.75441	1.16812	0.89841
									486.3	69962.5	27883.2		28904.8	0.00106	0.00102	0.01213	-0.01877		4.20311	0.01057	0.55912	1.16088	0.88072
									486.2	70395	31233.2		28905.2	0.00137	0.000812843	0.01761	-0.02134		4.23379	0.00898	0.36068	1.14714	0.86522
									486.1	70420	34353.2		28905.6	0.0009902	0.000353543	0.01654	-0.01457		4.26447	0.02725	0.16236	1.12742	0.85583
									486	68057.5	39425.7		28905.9	0.00186	0.000433517	0.01668	-0.02049		4.29515	0.04572	0.07139	1.10289	0.85505
									485.9	63695	42833.2		28906.3	0.000841034	0.000737355	0.00328	-0.01699		4.32583	0.06515	0.25934	1.07511	0.86338
									485.8	59172.5	47078.2		28906.6	0.00112	0.00058871	0.00164	-0.01795		4.35651	0.08556	0.45793	1.04559	0.87939
									485.7	54965	51360.7		28906.9	0.00131	0.000774505	0.01282	-0.01696		4.38719	0.10638	0.65146	1.01557	0.90026
									485.6	48815	55093.2		28907.3	0.000631104	0.000819321	0.01003	-0.01534		4.41786	0.12672	0.83569	0.98565	0.92264
									485.5	41595	58155.7		28907.6	0.000957047	0.000948564	0.00392	-0.02061		4.44854	0.14556	1.00721	0.95578	0.94336
									485.4	35900	59803.2		28908	0.00123	0.00137	0.00642	-0.01762		4.47922	0.16192	1.16307	0.92523	0.95985
									485.3	31380	61553.2		28908.3	0.000947812	0.00117	0.01217	-0.02826		4.5099	0.17496	1.30081	0.8928	0.97037
									485.2	26127.5	61383.2		28908.8	0.00147	0.00101	0.01347	-0.02155		4.54058	0.18401	1.4186	0.85712	0.97402
									485.1	21740	59390.7		28909.1	0.000916966	0.000431265	0.00605	-0.02317		4.57126	0.18868	1.51521	0.81698	0.97053
									485	18322.5	57563.2		28909.5	0.0016	0.000771809	0.00343	-0.02666		4.60194	0.18883	1.59005	0.77155	0.96014
									484.9	16027.5	53725.7		28909.9	0.00149	0.000579746	0.00352	-0.0239		4.63262	0.18461	1.64308	0.72062	0.94337
									484.8	13985	49503.2		28910.3	0.000980896	0.000706408	0.00942	-0.01934		4.6633	0.1764	1.67472	0.66473	0.92081
									484.7	11792.5	46538.2		28910.7	0.00141	0.00125	0.00652	-0.02293		4.69398	0.16484	1.6857	0.60516	0.89298
									484.6	10352.5	41060.7		28911.2	0.000796433	0.000711514	0.00107	-0.02433		4.72466	0.1508	1.67697	0.54396	0.86026
									484.5	9950	37130.7		28911.6	0.000299598	0.000584998	-0.000345368	-0.01969		4.75534	0.1353	1.64956	0.48384	0.82286
									484.4	8707.5	33193.2		28912	-0.000475788	0.000884243	0.00258	-0.02385		4.78602	0.11954	1.60455	0.42792	0.78086
									484.3	8180	29733.2		28912.4	0.000571594	0.00134	0.0102	-0.02822		4.8167	0.10482	1.54306	0.37939	0.73433
									484.2	7860	26165.7		28912.8	1.06184e-05	0.000970099	0.00594	-0.02584		4.84738	0.09246	1.4663	0.34079	0.68341
									484.1	7225	23333.2		28913.2	0.00126	0.000833972	0.00858	-0.02427		4.87806	0.08353	1.3757	0.31299	0.62841
									484	6515	20983.2		28913.6	0.00108	0.000651312	0.01403	-0.02962		4.90874	0.07849	1.27311	0.29457	0.56989
									483.9	6457.5	19395.7		28913.9	0.000490103	0.000997365	0.01054	-0.02714		4.93942	0.07689	1.16116	0.28199	0.50869
									483.8	6350	17373.2		28914.3	0.00168	0.000550463	0.00827	-0.0238		4.9701	0.07758	1.04361	0.27088	0.44591
									483.7	6115	15575.7		28914.7	-0.000109558	0.000695775	0.00629	-0.02501		5.00078	0.07929	0.92602	0.25737	0.38293
									483.6	5665	14895.7		28915	0.000670617	0.000363604	0.00296	-0.02825		5.03146	0.08108	0.81652	0.23885	0.32134
									483.5	5585	13968.2		28915.3	0.000695449	0.000754536	0.00341	-0.02388		5.06214	0.08244	0.7265	0.2143	0.26297
									483.4	5327.5	13310.7		28915.6	0.00181	0.000444389	0.00436	-0.02666		5.09282	0.08327	0.66976	0.18434	0.21009
									483.3	5117.5	12138.2		28916	-0.000255892	0.0005958	0.00203	-0.02809		5.1235	0.08374	0.65753	0.15163	0.16584
									483.2	5227.5	12020.7		28916.3	-8.05256e-05	0.000589395	0.00481	-0.02368		5.15418	0.08411	0.69091	0.12198	0.13501
									483.1	5110	11513.2		28916.6	0.00197	0.000688396	0.00176	-0.0251		5.18486	0.08466	0.7593	0.10587	0.1233
									483	4720	11328.2		28917	0.00136	0.000862184	0.00733	-0.02562		5.21553	0.08548	0.84735	0.11296	0.13208
									482.9	4697.5	11108.2		28917.3	-0.000315559	0.00113	0.01142	-0.02388		5.24621	0.0865	0.94128	0.13884	0.15567
									482.8	4717.5	10920.7		28917.6	0.000318104	0.000416187	0.01024	-0.02348		5.27689	0.08742	1.0308	0.17167	0.18751
									482.7	4372.5	10368.2		28918	0.000872802	0.00053789	0.00542	-0.02603		5.30757	0.08784	1.10866	0.20308	0.22372
									482.6	4497.5	10503.2		28918.4	-6.61786e-05	0.00098321	-0.000433614	-0.02515		5.33825	0.08731	1.16997	0.22831	0.26234
									482.5	4512.5	10373.2		28918.7	0.000606208	0.000822213	-0.00447	-0.02526		5.36893	0.08543	1.21155	0.24464	0.30215
									482.4	4297.5	10275.7		28919.1	0.000863038	0.000631592	-0.000137514	-0.0229		5.39961	0.08186	1.2317	0.25076	0.34202
									482.3	4230	10130.7		28919.5	0.00015171	0.000557636	-0.00103	-0.02351		5.43029	0.07644	1.22988	0.24675	0.38078
									482.2	4130	9768.2		28920	-0.000109784	0.000740982	-0.00386	-0.02284		5.46097	0.06915	1.20665	0.23449	0.4171
									482.1	4215	9665.7		28920.4	0.0013	0.000672641	0.00051007	-0.02346		5.49165	0.06017	1.16351	0.2185	0.44969
									482	4032.5	9470.7		28920.8	0.000354918	0.000805054	-0.000362269	-0.02556		5.52233	0.04998	1.10274	0.20715	0.47731
													28921.2	0.000277627	0.000768342	-0.00168	-0.02526		5.55301	0.03963	1.02733	0.2119	0.49896
													28921.6	0.00129	0.000720497	-0.00131	-0.02402		5.58369	0.03148	0.94078	0.24118	0.51397
													28922.1	0.000437941	0.000617265	0.000821779	-0.02231		5.61437	0.02984	0.84698	0.29405	0.52209
													28922.6	0.000753767	0.000655429	0.000965398	-0.02345		5.64505	0.03686	0.75002	0.36368	0.52359
													28923	0.00129	0.000573204	0.000136746	-0.02341		5.67573	0.04936	0.65404	0.44303	0.51927
													28923.4	0.000858863	9.48827e-05	-0.00388	-0.02639		5.70641	0.0641	0.56297	0.52656	0.5105
													28923.8	0.00027574	0.000380513	-0.00176	-0.02111		5.73709	0.07942	0.4803	0.61003	0.49915
													28924.2	-0.00090098	0.000905632	0.0011	-0.01976		5.76777	0.09442	0.40862	0.69009	0.4875
													28924.6	0.000326482	0.00115	0.00139	-0.01837		5.79845	0.10854	0.34914	0.76415	0.47795
													28925	0.00203	0.000385317	-0.00108	-0.0193		5.82913	0.12139	0.30121	0.83022	0.47264
													28925.4	0.000487798	0.00072014	0.00431	-0.02595		5.85981	0.13266	0.26228	0.88697	0.473
													28925.7	-0.000430105	0.000670483	0.00793	-0.02504		5.89049	0.14213	0.22869	0.93361	0.47939
													28926.1	0.00154	0.000592006	-0.00151	-0.02246		5.92117	0.14963	0.19708	0.96998	0.491
													28926.4	0.00114	0.000649788	-0.00194	-0.02533		5.95185	0.15505	0.16613	0.99639	0.5061
													28926.8	0.000547197	0.000963583	-9.66502e-06	-0.02139		5.98253	0.15834	0.1387	1.01365	0.52246
													28927.2	-0.000747695	0.000922497	3.24781e-05	-0.01935		6.0132	0.15948	0.12452	1.0229	0.53776
													28927.6	5.77628e-05	0.000334168	-0.00369	-0.02381		6.04388	0.15848	0.13676	1.02554	0.54989
													28928	-0.000971618	0.000956944	0.00187	-0.02063		6.07456	0.15543	0.17623	1.02303	0.55714
													28928.5	0.00073827	0.000774945	0.00388	-0.02023		6.10524	0.15042	0.23267	1.01679	0.55827
													28928.9	0.00172	0.000586309	0.00389	-0.01589		6.13592	0.14361	0.29732	1.00802	0.55249
													28929.3	0.000108913	0.000873926	0.00825	-0.01648		6.1666	0.13519	0.36463	0.99761	0.5395
													28929.8	0.00313	0.000844312	0.00338	-0.01638		6.19728	0.12541	0.43073	0.98607	0.51939
													28930.2	0.000922146	0.000411074	-0.00525	-0.01793		6.22796	0.11458	0.49259	0.97351	0.49263
													28930.6	0.00131	0.000879442	-0.00254	-0.01509		6.25864	0.10308	0.54774	0.95971	0.45999
													28930.9	0.000264941	0.00063739	-0.0011	-0.02023		6.28932	0.09139	0.59415	0.94423	0.42251
													28931.4	0.00115	0.000346987	-0.0016	-0.02309		6.32	0.08016	0.63024	0.92649	0.38143
													28931.7	-0.000293491	8.64248e-05	-4.25551e-05	-0.02293		6.35068	0.0702	0.65488	0.90596	0.33816
													28932.1	0.00127	0.00105	0.000388116	-0.021		6.38136	0.06252	0.66736	0.88223	0.29427
													28932.5	0.000530945	0.000452508	-0.00114	-0.02316		6.41204	0.05817	0.6674	0.85509	0.25149
													28932.8	0.000899188	0.000461337	-0.00363	-0.02244		6.44272	0.0577	0.65513	0.82458	0.21176
													28933.2	0.00204	0.000433246	-0.000570731	-0.01895		6.4734	0.06073	0.63104	0.79103	0.17733
													28933.5	0.00061047	0.000530067	0.0105	-0.0237		6.50408	0.06618	0.59597	0.75498	0.15072
													28933.9	0.000141663	7.23822e-05	0.01399	-0.0208		6.53476	0.07282	0.55106	0.71721	0.13416
													28934.3	-0.00143	0.000117187	-0.00627	-0.02127		6.56544	0.07967	0.49769	0.67862	0.12827
													28934.6	0.000985284	7.92233e-05	-0.00806	-0.01983		6.59612	0.08603	0.4375	0.64021	0.13097
													28935	0.00114	0.000362897	-0.00468	-0.0259		6.6268	0.09146	0.37245	0.60296	0.13856
													28935.3	0.000771972	0.000325842	-0.00453	-0.0286		6.65748	0.09567	0.30495	0.56775	0.14757
													28935.7	0.001	-0.00048924	-0.00504	-0.02342		6.68816	0.09849	0.23851	0.53528	0.15566
													28936.1	0.000599842	0.000412033	0.00388	-0.0214		6.71884	0.09986	0.17938	0.506	0.1615
													28936.4	0.000466491	9.67624e-05	-0.00631	-0.02472		6.74952	0.09975	0.14062	0.48006	0.1644
													28936.7	0.00123	0.000149337	-0.01101	-0.02386		6.7802	0.09823	0.14042	0.45726	0.16414
													28937	0.000426195	0.000114322	-0.00458	-0.02264		6.81087	0.09537	0.17686	0.43716	0.16074
													28937.4	-0.000283373	0.000707321	-0.00905	-0.01613		6.84155	0.0913	0.23038	0.41906	0.1544
													28937.7	-0.000556711	0.000536669	-0.00221	-0.02075		6.87223	0.08617	0.28849	0.40215	0.14544
													28938.1	0.00114	0.00063432	-0.00434	-0.02016		6.90291	0.08015	0.34569	0.38557	0.13428
													28938.4	-0.000775212	0.000406211	-0.00729	-0.01916		6.93359	0.0734	0.39936	0.36852	0.12138
													28938.8	-5.89455e-05	0.000636138	0.000839377	-0.02601		6.96427	0.06611	0.44807	0.35028	0.10725
													28939.2	0.00183	0.00017794	0.0039	-0.02505		6.99495	0.05846	0.49093	0.33031	0.09246
													28939.6	0.000645757	2.30867e-05	0.00701	-0.02213		7.02563	0.05064	0.52743	0.30819	0.07763
													28940.1	-0.00102	0.000389878	0.00471	-0.01984		7.05631	0.04282	0.55734	0.28373	0.06344
													28940.5	0.000355558	0.000392381	-4.93728e-05	-0.01395		7.08699	0.03519	0.58064	0.25691	0.05071
													28941	0.000251459	0.000540605	0.000349737	-0.02087		7.11767	0.02795	0.59754	0.22796	0.04041
													28941.4	0.00115	0.000496161	-0.00436	-0.02032		7.14835	0.02135	0.60846	0.19742	0.03363
													28941.9	-0.000766186	0.00044236	-0.00454	-0.02103		7.17903	0.01582	0.61404	0.1663	0.03085
													28942.3	0.00103	0.000267699	-0.000316471	-0.01879		7.20971	0.0121	0.61505	0.13647	0.03119
													28942.7	0.00112	0.000155061	-0.00513	-0.02248		7.24039	0.01116	0.61245	0.11138	0.03279
													28943.1	0.00154	0.000180956	-0.00551	-0.02162		7.27107	0.01279	0.60726	0.09693	0.0341
													28943.5	-0.00018004	0.000519799	0.00213	-0.01822		7.30175	0.0156	0.60053	0.09901	0.03426
													28943.9	1.64263e-05	0.000781391	-0.00581	-0.02004		7.33243	0.01857	0.59326	0.11671	0.03289
													28944.3	0.000483547	0.00054839	-0.01261	-0.02014		7.36311	0.02129	0.58628	0.14357	0.02997
													28944.6	0.000552716	0.000342096	-0.01044	-0.02348		7.39379	0.02359	0.58018	0.17415	0.02574
													28944.9	-0.000998175	0.00069723	-0.00796	-0.01648		7.42447	0.02544	0.57529	0.20525	0.02076
													28945.3	-0.000251472	0.000730371	-0.00336	-0.01921		7.45515	0.02686	0.57161	0.23504	0.01619
													28945.6	-0.000690376	7.93996e-05	-0.0132	-0.02296		7.48583	0.02793	0.56888	0.26239	0.01435
													28946	-0.00118	0.000486525	-0.01479	-0.02398		7.51651	0.02875	0.56663	0.28656	0.01713
													28946.4	0.00219	0.000561199	-0.00249	-0.01697		7.54719	0.02945	0.56428	0.30707	0.02306
													28946.7	0.000714131	0.000566644	-0.00201	-0.01884		7.57787	0.03015	0.56124	0.32366	0.03006
													28947.2	0.000708752	0.000348359	-0.01244	-0.01312		7.60854	0.031	0.557	0.33629	0.03704
													28947.6	8.75561e-05	2.13388e-05	-0.00806	-0.01345		7.63922	0.03207	0.55116	0.34505	0.04345
													28947.9	-0.00106	0.000297495	-0.00936	-0.0109		7.6699	0.03341	0.5435	0.35024	0.04895
													28948.3	0.000661535	0.000781526	-0.01636	-0.01316		7.70058	0.03502	0.53398	0.35229	0.05335
													28948.7	0.000760475	0.000605349	-0.01345	-0.01451		7.73126	0.03683	0.5227	0.35175	0.05656
													28949.2	-0.00113	0.000571433	-0.00454	-0.01552		7.76194	0.03873	0.50991	0.3493	0.05854
													28949.6	-0.000328615	0.000346956	-0.00493	-0.01628		7.79262	0.04059	0.49596	0.34563	0.05931
													28950.1	0.000612104	0.000131161	-0.00551	-0.01782		7.8233	0.04227	0.48122	0.34146	0.05893
													28950.5	-0.000609489	0.000715474	-0.01108	-0.01616		7.85398	0.04364	0.46607	0.3374	0.05752
													28950.9	-0.000969663	0.000286836	-0.00853	-0.01851		7.88466	0.04459	0.45081	0.33391	0.05525
													28951.3	-0.000269118	5.34956e-05	-0.00413	-0.0158		7.91534	0.04501	0.43568	0.33122	0.05239
													28951.7	0.00118	8.84602e-06	-7.24042e-05	-0.01485		7.94602	0.04485	0.42078	0.3293	0.04939
													28952	-0.000726698	0.000630039	0.0018	-0.01224		7.9767	0.04406	0.40613	0.32783	0.04698
													28952.4	0.00074049	-8.94364e-05	-0.00514	-0.01642		8.00738	0.04264	0.39165	0.3263	0.04626
													28952.7	0.00135	-0.000199389	-0.00907	-0.01342		8.03806	0.04063	0.37719	0.324	0.04845
													28953.1	-0.000537876	0.000551455	-0.00517	-0.01425		8.06874	0.0381	0.36259	0.32019	0.05437
													28953.4	-0.000479117	0.000152943	-0.00307	-0.01389		8.09942	0.03518	0.34773	0.31413	0.06405
													28953.8	-0.000371043	0.000379364	-0.00207	-0.00821		8.1301	0.03204	0.33252	0.30517	0.07697
													28954.1	0.000226397	0.000256664	0.00106	-0.00688		8.16078	0.02893	0.31699	0.29278	0.09242
													28954.4	-0.000727753	-0.000526963	-0.0022	-0.00756		8.19146	0.02616	0.30122	0.27662	0.10974
													28954.8	0.00111	-4.88598e-05	-0.01094	-0.00942		8.22214	0.0241	0.28543	0.25653	0.1283
													28955.1	0.00131	0.000211431	-0.00791	-0.01191		8.25282	0.02306	0.26986	0.23251	0.14756
													28955.4	0.000970837	-3.62505e-05	0.00312	-0.01127		8.2835	0.02323	0.25485	0.20479	0.16695
													28955.8	0.000459473	-2.49611e-05	-0.00033882	-0.00477		8.31418	0.02445	0.24071	0.17372	0.18594
													28956.1	0.00103	0.000373174	-0.00324	-0.0064		8.34486	0.02641	0.22774	0.13985	0.20403
													28956.5	-0.000538503	-0.000280793	0.00175	-0.01046		8.37554	0.02871	0.21612	0.10381	0.22072
													28956.9	-0.000167353	-0.000129271	-0.00788	-0.00947		8.40621	0.03102	0.20593	0.06637	0.23557
													28957.2	-2.39018e-05	8.23856e-05	-0.00133	-0.00879		8.43689	0.03309	0.19707	0.02853	0.24816
													28957.7	0.000238357	0.000414993	0.00418	-0.01193		8.46757	0.03475	0.18933	0.01187	0.25817
													28958.1	-0.000386177	4.35048e-05	0.00253	-0.01341		8.49825	0.03587	0.18234	0.04784	0.26531
													28958.5	0.000243412	-0.000187819	-0.000907097	-0.00955		8.52893	0.03638	0.17568	0.08331	0.26937
													28959	0.00114	0.000540248	0.00457	-0.01384		8.55961	0.03625	0.16894	0.11666	0.27025
													28959.4	0.000254662	8.02736e-05	0.00567	-0.01456		8.59029	0.03545	0.16171	0.14731	0.26789
													28959.8	0.000837641	-8.43223e-05	0.00878	-0.00807		8.62097	0.03401	0.15368	0.17487	0.26234
													28960.2	0.000571986	0.000166252	0.01046	-0.00908		8.65165	0.03196	0.14465	0.19911	0.25374
													28960.7	9.65693e-05	-0.000354385	0.00485	-0.01257		8.68233	0.02937	0.13452	0.21997	0.24229
													28961.2	6.51809e-05	0.000106315	0.000419083	-0.01296		8.71301	0.02636	0.12331	0.23754	0.22832
													28961.6	0.000637747	0.000200854	0.00453	-0.01165		8.74369	0.02307	0.11117	0.25206	0.21221
													28962	0.0015	0.000329927	0.00696	-0.01076		8.77437	0.0198	0.09838	0.2639	0.19448
													28962.4	-0.000397674	-3.98859e-05	0.00954	-0.01013		8.80505	0.01697	0.08541	0.27353	0.17576
													28962.8	0.000329798	0.000516105	0.01456	-0.00867		8.83573	0.01528	0.07295	0.28146	0.15687
													28963.1	-0.000274789	-3.44966e-05	0.00707	-0.00799		8.86641	0.01545	0.06203	0.28821	0.13884
													28963.6	0.000403353	-0.000179433	0.0075	-0.0073		8.89709	0.01759	0.05411	0.29425	0.12299
													28963.9	0.000171241	0.000592848	0.01296	-0.00723		8.92777	0.02112	0.05078	0.29998	0.11091
													28964.3	-0.000242256	0.000270632	0.01263	-0.00961		8.95845	0.0254	0.05264	0.30564	0.10412
													28964.6	0.000388714	9.09463e-05	0.01337	-0.00807		8.98913	0.02994	0.05867	0.31138	0.10345
													28965	-0.00067506	1.36879e-05	0.0107	-0.00506		9.01981	0.03442	0.06708	0.31718	0.10842
													28965.4	0.000817696	-9.89772e-05	0.00396	-0.01308		9.05049	0.03864	0.07637	0.32294	0.11747
													28965.8	0.00077257	0.000167711	0.00319	-0.01434		9.08117	0.04243	0.08559	0.3285	0.12881
													28966.2	0.00116	4.79139e-05	0.00381	-0.00952		9.11185	0.04565	0.09421	0.33366	0.14097
													28966.6	0.000329289	0.000191141	0.000891512	-0.01171		9.14253	0.04822	0.10195	0.3383	0.15291
													28967.1	-0.000164521	-0.000194251	0.00822	-0.01017		9.17321	0.05006	0.10875	0.34232	0.16401
													28967.6	0.000202316	0.000152266	0.00217	-0.00953		9.20388	0.05113	0.11469	0.34574	0.17394
													28968	0.000125493	8.86424e-05	-0.00179	-0.00995		9.23456	0.05141	0.11996	0.3487	0.18262
													28968.4	0.00101	-7.92018e-05	0.000839772	-0.01082		9.26524	0.05092	0.12483	0.35143	0.19015
													28968.8	-0.000709476	0.000105925	0.01567	-0.01142		9.29592	0.04968	0.1296	0.35426	0.19679
													28969.2	-0.000952254	-0.000721596	0.01949	-0.01394		9.3266	0.04775	0.13457	0.35758	0.2029
													28969.6	0.00032058	9.56573e-05	0.00865	-0.0079		9.35728	0.04521	0.13998	0.36175	0.20892
													28970	0.000153346	0.000275496	0.00251	-0.01322		9.38796	0.04215	0.14599	0.36711	0.21527
													28970.3	-0.000576359	2.00525e-05	0.00472	-0.01218		9.41864	0.03866	0.15262	0.37387	0.22233
													28970.7	0.000444092	0.000184418	0.00424	-0.01313		9.44932	0.03487	0.15979	0.38206	0.23036
													28971	-0.00101	9.18746e-05	0.00667	-0.01194		9.48	0.03087	0.1673	0.39154	0.23944
													28971.4	-0.00128	5.16179e-06	0.01239	-0.00902		9.51068	0.02678	0.17488	0.402	0.24953
													28971.8	0.00119	-2.27662e-05	0.01385	-0.01174		9.54136	0.0227	0.18224	0.41297	0.26038
													28972.2	0.00069023	0.000235246	0.01411	-0.00903		9.57204	0.01872	0.18905	0.42388	0.27165
													28972.5	-0.00121	-6.85591e-05	0.01508	-0.00893		9.60272	0.0149	0.19504	0.43412	0.28289
													28972.9	-0.00206	3.19489e-05	0.00944	-0.01157		9.6334	0.01134	0.19995	0.44311	0.29363
													28973.3	0.000188207	0.000419698	0.0059	-0.01198		9.66408	0.00811	0.2036	0.4503	0.30338
													28973.6	0.00103	0.000438828	-0.00168	-0.01065		9.69476	0.00544	0.20585	0.45524	0.3117
													28974	-0.000129355	-0.000267664	-0.00382	-0.00911		9.72544	0.00397	0.20664	0.4576	0.31818
													28974.3	-0.00063602	0.000141865	0.00444	-0.0132		9.75612	0.00455	0.20599	0.45717	0.3225
													28974.7	-0.000971352	-0.000236682	0.00302	-0.01298		9.7868	0.00645	0.20396	0.45389	0.32441
													28975	0.00126	-0.000269231	0.00265	-0.01844		9.81748	0.00874	0.20068	0.44784	0.32373
													28975.3	-0.00158	0.000319147	-0.00298	-0.02035		9.84816	0.0111	0.19634	0.43923	0.3204
													28975.7	0.000544315	8.78244e-06	-0.0072	-0.01704		9.87884	0.01345	0.19118	0.42839	0.31442
													28976	0.000218357	-0.000176902	-0.00379	-0.01667		9.90952	0.01574	0.18545	0.41572	0.30591
													28976.3	0.000295962	-0.000340612	-0.00556	-0.01382		9.9402	0.01793	0.17944	0.40173	0.29506
													28976.7	0.000127756	-0.000625193	0.00212	-0.00962		9.97088	0.02	0.17341	0.38694	0.28214
													28977.1	0.00102	-0.000555545	0.00574	-0.01246
													28977.5	-0.000266532	-0.000165797	0.00509	-0.01433
													28977.9	-0.000843797	0.000138511	-0.00229	-0.01083
													28978.3	-0.000968728	-0.00058328	-0.00264	-0.01169
													28978.8	-0.000913287	-0.000528634	-0.00261	-0.01388
													28979.2	6.46906e-05	0.00013904	-0.00175	-0.01
													28979.7	-0.000777012	0.000197253	-0.000573673	-0.01447
													28980.1	-0.000371096	0.000336255	-0.000877594	-0.00686
													28980.6	-0.000161268	0.00043264	-0.000161987	-0.00743
													28981	-4.25837e-05	-2.4071e-05	-0.000318292	-0.00993
													28981.4	-0.000122025	0.00028238	-0.00198	-0.01077
													28981.8	1.22486e-05	-0.000147071	-0.00659	-0.00981
													28982.2	4.35394e-05	-0.000147769	-0.01595	-0.01277
													28982.5	-0.000955915	-0.000295534	-0.00584	-0.01275
													28982.9	-0.000297063	0.000315333	0.00665	-0.01039
													28983.2	-0.000166949	0.000347217	0.0051	-0.00915
													28983.5	-0.000395563	-0.000273279	0.000869269	-0.00848
													28983.9	0.000293624	-7.89683e-05	-0.00214	-0.01081
													28984.2	0.00138	4.86641e-05	-0.00367	-0.00978
													28984.6	-0.000291825	-2.45376e-05	-0.00967	-0.01218
													28985	-0.000876132	-0.000269568	-0.01251	-0.01137
													28985.4	-0.000931551	-0.000329583	-0.00909	-0.00786
													28985.7	-6.9872e-05	0.000106194	-0.0037	-0.01039
													28986.1	0.00103	-0.000255548	-0.00642	-0.00663
													28986.6	0.00011351	0.000229039	-0.01161	-0.00989
													28986.9	0.000560559	-0.000236848	-0.01341	-0.01102
													28987.4	-0.00095884	-0.000274549	-0.00752	-0.00857
													28987.8	-0.000393939	-0.000333003	-0.000771798	-0.00634
													28988.3	0.000222925	-0.000303272	-0.00265	-0.00965
													28988.7	0.000977857	2.65835e-05	-0.00404	-0.01303
													28989.1	0.000651884	-0.000565325	-0.00682	-0.01051
													28989.5	0.000316653	-0.000230206	-0.00578	-0.00647
													28989.9	-0.00231	0.000307037	-0.00598	-0.00602
													28990.2	-0.00175	-0.000476628	-0.0093	-0.00841
													28990.6	0.000594527	-2.88246e-05	-0.00672	-0.00922
													28990.9	-0.000760002	-0.000148854	-0.00769	-0.00752
													28991.3	-0.000589736	-0.000135068	-0.00592	-0.00736
													28991.7	0.00116	-2.06515e-05	0.00101	-0.00782
													28992	0.000112686	-0.000139472	-0.00623	-0.00825
													28992.3	0.000653638	-0.000405254	-0.01376	-0.00846
													28992.7	0.00021777	-0.000280411	-0.00819	-0.0096
													28993	-0.00175	-0.000410893	-0.00337	-0.01177
													28993.3	-0.00086004	-0.000171104	-0.009	-0.0118
													28993.7	0.000612415	0.000593874	-0.00457	-0.01229
													28994	-0.000794367	-0.000137643	-0.01174	-0.01188
													28994.3	-0.000310964	-0.00037599	-0.01628	-0.00861
													28994.7	-0.000474737	0.000211691	-0.01195	-0.01662
													28995	-0.00204	5.49417e-05	-0.00522	-0.01534
													28995.4	-0.000781393	-0.000143357	-0.000418558	-0.00893
													28995.8	0.000261534	-0.000188305	-0.00109	-0.01263
													28996.2	8.07602e-06	-0.000310237	-0.00558	-0.01101
													28996.7	-0.000562813	7.53254e-05	-0.0074	-0.01003
													28997	-0.0014	-0.000624455	-0.00165	-0.01081
													28997.5	-0.000368418	-0.000325523	-0.01354	-0.00946
													28997.9	0.000372791	-0.000297887	-0.0104	-0.00757
													28998.3	0.00119	0.000227896	-0.00162	-0.01028
													28998.8	-0.000258742	-0.000321393	-0.00264	-0.01163
													28999.2	0.00134	-0.000192138	-0.00372	-0.01265
													28999.7	-0.000343587	-0.00039937	5.09644e-06	-0.01527
													29000.1	5.00167e-05	-0.000257716	-0.00462	-0.01224
													29000.5	0.000353216	-0.000118791	-0.00348	-0.00903
													29000.9	-0.000685221	-0.000170092	0.0079	-0.00936
													29001.3	-0.0017	-0.000776897	0.00507	-0.00772
													29001.7	-0.000133147	-0.000295898	0.000543694	-0.00872
													29002	0.00149	-1.85607e-05	-0.00171	-0.01085
													29002.4	0.000617219	0.000160171	-0.00434	-0.01154
													29002.8	0.0006547	-0.000438368	-0.00264	-0.00979
													29003.2	0.00081842	-0.000675155	0.0039	-0.00968
													29003.5	-0.000815698	2.86767e-05	0.00796	-0.00742
													29003.9	0.000929739	-0.00012881	0.00639	-0.00632
													29004.3	0.000446959	0.000217215	0.00594	-0.00241
													29004.7	-0.00036139	-2.88781e-06	0.01012	-0.00515
													29005.1	-0.000529371	0.000186426	0.01267	-0.00568
													29005.6	-0.000334339	-0.000409353	-0.00399	-0.00828
													29006	0.00135	-0.000556774	-0.00389	-0.01018
													29006.5	0.000612307	-0.000536691	0.00216	-0.00168
													29006.9	-0.000353741	8.89055e-05	-0.000116861	-0.0036
													29007.3	0.000382154	0.000596649	-0.00167	-0.00598
													29007.7	-0.000751354	0.000119742	0.00277	-0.00255
													29008	-0.000818109	-0.000622143	0.00605	-0.0043
													29008.4	-0.00051937	0.000342575	0.0031	-0.0073
													29008.8	-9.74354e-05	4.6961e-05	0.00387	-0.00869
													29009.2	2.52248e-05	0.000199409	0.00406	-0.00944
													29009.5	-0.000397161	5.62482e-05	0.00427	-0.00642
													29009.9	-0.000589172	-1.18843e-05	0.00232	-0.00327
													29010.2	-8.75494e-06	-0.000477226	0.00279	-0.00148
													29010.6	-0.000305594	-0.000414536	0.00435	-0.00339
													29011	-0.000484384	1.67485e-05	0.00543	-0.00722
													29011.3	-0.000104587	0.000271782	0.00439	-0.00407
													29011.7	-0.00102	-6.20694e-05	0.00241	-0.00181
													29012	-0.000840754	-0.000135269	0.00737	0.000599259
													29012.4	5.18467e-05	-0.000684533	0.00797	-0.00353
													29012.8	-0.00132	0.000139394	0.00129	-0.0038
													29013.1	0.000957665	-0.00011333	0.00697	-0.00141
													29013.4	-0.000849491	-0.000742065	0.01522	-0.00487
													29013.7	0.000288114	-0.000173111	0.01425	-0.01163
													29014.1	0.000365475	-0.000208364	0.00825	0.00204
													29014.4	-4.09501e-05	-0.000144364	0.00467	-0.00263
													29014.8	0.000347665	-0.000269166	-0.00429	-0.00371
													29015.1	0.001	-0.000756787	0.00217	-0.000830724
													29015.5	0.00219	-8.85942e-05	0.01323	-0.0038
													29015.8	-0.000278079	-0.000182815	0.00454	-0.00405
													29016.3	-0.000467645	-0.000466144	0.00715	-0.00262
													29016.7	-0.00113	-4.02556e-05	0.00261	-0.00179
													29017.2	0.0011	0.000388077	0.00196	-0.0017
													29017.7	-0.000902872	-0.000423616	0.00521	-0.00044252
													29018.1	0.000947838	-0.000269876	0.01108	0.00324
													29018.5	0.00108	-3.89461e-05	0.00484	0.000749248
													29019	-0.000835988	-0.00052842	0.00411	-0.000324774
													29019.4	0.000835408	-0.00084226	0.00714	0.000854814
													29019.8	-0.000224324	-0.000145536	0.001	0.00131
													29020.2	-0.000741606	-0.000139652	0.00128	0.00275
													29020.6	0.000655155	7.45937e-05	0.00219	-0.00111
													29020.9	-0.000371261	0.000179542	0.000978049	0.00275
													29021.3	0.000465408	0.000426271	0.00064558	-0.00174
													29021.6	8.0351e-06	-0.000108804	0.000869566	-0.00187
													29022	-0.00061913	6.06463e-05	0.00288	-0.00407
													29022.3	-6.78253e-05	0.000348958	-0.000714202	0.00176
													29022.7	0.00132	-0.000352518	0.00438	0.00316
													29023	-0.000455586	-0.000256547	0.00353	-0.00117
													29023.4	0.000559866	-0.000337547	0.00684	-0.00219
													29023.8	0.000548015	-0.000219699	0.00725	-0.000875383
													29024.2	0.000542236	-2.26472e-05	-0.00644	0.00378
													29024.6	0.000179646	-0.00012404	-0.0057	0.00456
													29025	0.000855526	-0.000140745	-0.00137	7.50632e-05
													29025.4	-0.000639444	-0.000285476	0.000988223	-0.000168777
													29025.8	-0.00247	7.88674e-05	0.00393	-0.00225
													29026.2	-0.000276656	0.000569897	-0.000505965	0.00185
													29026.7	-0.000432501	6.30555e-05	0.00507	0.00246
													29027.1	0.000119163	-0.000135571	0.00221	0.000640482
													29027.5	0.000308599	-0.000369376	0.00177	0.00456
													29027.9	0.000123215	-0.000208686	0.00599	0.00254
													29028.3	-0.00121	-0.000147158	0.00627	-7.04154e-05
													29028.7	-0.00022479	-2.29029e-05	0.000152707	0.00329
													29029.1	-1.81481e-05	0.000391397	1.77891e-05	-0.00151
													29029.4	0.00053698	0.000252272	0.00535	-0.00339
													29029.7	0.000223302	-0.00031425	0.0019	0.00474
													29030.1	0.000239643	0.000269329	-3.51592e-05	0.000755093
													29030.4	-0.000434229	4.31623e-05	-0.00285	0.00342
													29030.8	0.000444506	0.000369734	-0.00583	0.00474
													29031.1	0.00153	7.02809e-05	-0.00563	-0.000310701
													29031.4	0.000603707	0.000424635	0.0027	0.0024
													29031.8	-0.000973157	0.000235025	-0.00817	0.00454
													29032.1	-2.78433e-05	0.000341637	-0.00161	0.00339
													29032.5	-0.00107	0.00019821	-0.00477	0.00387
													29032.8	0.00117	0.000618711	-0.00987	0.00746
													29033.1	-0.000132647	0.000824035	-0.00943	0.00327
													29033.5	-1.65205e-05	0.000199561	-0.00524	0.00257
													29033.9	0.000159816	0.000509735	-0.003	0.0022
													29034.3	0.000423026	0.000399475	-0.00527	0.00466
													29034.7	0.000473071	-0.000354322	-0.01114	0.00686
													29035.1	0.000501321	-0.000293527	-0.00138	-0.000193013
													29035.6	8.00604e-05	-1.54997e-05	-0.00058117	0.00117
													29036	-0.000391686	-0.000576329	-0.00333	0.000729404
													29036.4	-0.000117352	0.000389957	-0.00466	0.00462
													29036.9	-5.23695e-05	-0.000114192	-0.00625	0.00372
													29037.3	7.95781e-05	0.000250217	-0.00488	0.00491
													29037.8	0.000488211	0.000579569	-0.00267	0.00222
													29038.2	0.000748344	4.31409e-06	0.00605	0.00302
													29038.6	-0.000534255	0.000189222	-0.00279	0.00262
													29039	1.54368e-05	0.000370942	-0.00783	-0.000242977
													29039.4	-0.00189	0.000274032	0.000185566	-0.000374191
													29039.8	0.000210015	0.000106761	0.00287	-0.00214
													29040.2	-0.00125	-0.000142173	-0.00111	-0.00381
													29040.6	0.000811727	0.000524845	-0.00363	-0.00203
													29041	0.000297292	0.000383678	-0.00974	-0.00131
													29041.3	0.000661203	-4.78027e-05	-0.00561	-0.000123901
													29041.7	0.000439756	-0.000202721	-0.00156	-0.000199439
													29042.1	0.000491488	-0.000118468	0.00127	-0.00141
													29042.5	0.000300308	0.00038244	-0.00103	0.00294
													29042.9	0.000424832	-0.000174796	-0.00159	0.00342
													29043.3	2.82173e-05	-4.64423e-05	0.00375	-0.000369141
													29043.7	-0.000418482	0.000363972	0.000425696	0.00498
													29044.2	0.00102	4.78358e-06	0.000587559	0.00224
													29044.6	0.000549553	0.000237436	-0.0016	-0.00289
													29045	0.000578025	0.000454454	-0.000416761	0.000321917
													29045.5	0.000703689	0.000365564	-0.00918	0.00385
													29045.9	0.000106608	0.000382702	-0.00319	0.00185
													29046.3	-0.000621629	0.00054277	0.005	0.000735623
													29046.7	0.000680332	0.000240614	0.00227	-0.00111
													29047	0.000209732	0.000254556	1.45292e-05	-0.000437829
													29047.4	-0.000501002	5.75688e-05	0.00504	0.00294
													29047.8	0.000833934	0.000964705	0.00282	-0.00092374
													29048.1	0.000675	0.000132486	0.00548	-0.000775609
													29048.5	0.00147	0.000317074	0.00148	-0.00174
													29048.9	0.000273439	0.0002542	0.00788	-0.00593
													29049.2	-0.000464097	0.000656125	0.00786	-0.00315
													29049.6	-0.000951213	0.000640254	0.00561	0.00194
													29050	-0.000712799	0.000310139	-5.03849e-05	0.00166
													29050.4	0.000542285	8.23305e-05	0.00771	-0.000782954
													29050.7	-0.000487101	0.000309297	0.00531	0.0046
													29051.1	0.00123	0.000700284	-0.00319	0.0018
													29051.4	-0.00121	0.000554837	0.00156	-8.69337e-08
													29051.8	0.000802047	0.00028035	0.00127	0.00112
													29052.1	0.00128	0.000138135	0.00336	0.00625
													29052.5	0.000473933	0.000889165	0.01163	0.00152
													29052.8	-0.000224285	0.000503544	0.01573	-0.0031
													29053.1	0.000238943	0.000244234	0.01158	0.000348657
													29053.5	-0.000298221	0.000290185	-0.00371	0.00454
													29053.8	0.000992811	8.10978e-05	-0.00164	0.00147
													29054.2	9.08892e-05	-2.783e-05	0.000426033	-0.000726281
													29054.6	2.29e-05	0.000174726	0.00724	0.000555035
													29055.1	0.000447948	0.000459307	0.00514	0.00186
													29055.5	-0.000772543	0.000724642	0.00707	0.00484
													29056	0.000839408	0.000910813	0.00215	0.00251
													29056.4	0.000231537	0.000101597	9.9357e-05	-0.00356
													29056.9	0.000706524	0.000320193	0.0029	-0.00111
													29057.4	0.000788703	0.00056953	0.00576	-0.0021
													29057.8	0.00108	0.000497289	0.00208	-0.00242
													29058.2	0.000140949	0.000583008	0.00747	-0.00241
													29058.6	-0.000543615	0.000705038	0.01157	-0.000384446
													29059	0.00225	0.000309756	0.0094	-0.00688
													29059.4	0.001	0.000715186	0.01273	-0.000937191
													29059.7	0.000578869	0.0012	0.00908	-0.00303
													29060.1	0.000138097	0.00136	0.00972	-0.00205
													29060.4	0.00102	0.000743306	0.01337	-0.00231
													29060.7	0.000425095	0.000613507	0.00989	-0.00125
													29061.1	0.000336439	0.00101	0.01046	-0.00166
													29061.5	0.00123	0.000411626	0.01143	-0.00666
													29061.9	0.000219305	0.000887832	0.000795428	-0.00295
													29062.3	0.00111	0.00116	0.00882	-0.000874398
													29062.6	0.000667174	0.00107	0.0061	-0.00101
													29063.1	0.00173	0.00104	-0.00206	0.00095187
													29063.5	0.00133	0.00113	0.00167	-0.00277
													29063.9	0.00161	0.000973469	0.01155	-0.00445
													29064.3	0.000814162	0.000499163	0.01562	-0.00107
													29064.7	2.54259e-05	0.000988627	0.01489	-0.00337
													29065.2	0.00223	0.00152	0.01784	-0.00652
													29065.6	0.00158	0.0011	0.02191	-0.00373
													29066	0.00134	0.000455491	0.01427	-0.00225
													29066.4	-0.00142	0.000904384	0.01434	-0.00255
													29066.8	0.000264483	0.000720642	0.02209	-0.00139
													29067.2	0.00168	0.00187	0.02655	-0.000386494
													29067.6	-0.000436672	0.00135	0.0218	-0.000906479
													29067.9	0.000701701	0.00144	0.01494	-0.000156904
													29068.3	0.00131	0.000902131	0.01746	0.000737309
													29068.6	0.00224	0.00094388	0.01972	-0.000911033
													29069	0.000652266	0.000953555	0.00992	-0.00115
													29069.3	0.00111	0.00075154	0.01514	-0.000253035
													29069.7	0.000783493	0.00163	0.01658	-0.00284
													29070	0.00102	0.000807351	0.01681	-0.00412
													29070.3	0.00126	0.000850946	0.01721	0.0048
													29070.7	0.000761128	0.00154	0.01281	0.000225047
													29071	0.00338	0.00164	0.00584	0.00164
													29071.4	0.000357784	0.00193	0.02189	0.0011
													29071.7	0.00174	0.00156	0.01715	0.00528
													29072.1	0.000423414	0.00159	0.01845	0.00477
													29072.4	0.000267669	0.0016	0.02534	0.00377
													29072.9	0.00114	0.00167	0.01592	0.00174
													29073.3	0.00172	0.00173	0.00847	0.000613852
													29073.7	0.00136	0.00103	0.01444	0.00587
													29074.1	0.0015	0.00162	0.01736	-0.00132
													29074.6	0.000825182	0.00128	0.02108	0.0023
													29075	0.00103	0.00146	0.02033	0.00121
													29075.5	0.00153	0.00114	0.0108	0.00345
													29075.9	0.0018	0.00168	0.00473	0.00164
													29076.4	0.00106	0.00175	0.01248	0.00571
													29076.8	0.00294	0.00164	0.00945	0.00461
													29077.2	0.00125	0.00127	0.00798	0.000102384
													29077.6	0.00156	0.00212	0.01132	0.00586
													29078	0.00283	0.00166	0.0102	0.00478
													29078.4	0.000473557	0.00143	0.01013	0.00387
													29078.8	0.00241	0.00152	0.000746815	0.00526
													29079.2	0.00194	0.00188	0.01257	0.00191
													29079.6	0.00196	0.00157	0.00847	0.00421
													29079.9	0.00211	0.00164	0.00701	0.0043
													29080.3	0.00191	0.00198	0.00651	-0.00103
													29080.7	0.00126	0.00209	0.0165	0.000882274
													29081.1	0.00122	0.00121	0.00966	0.00288
													29081.5	0.000909036	0.00253	0.00815	-0.00187
													29081.9	0.0029	0.00232	0.01091	-0.000480321
													29082.3	0.00223	0.00151	0.01515	0.00332
													29082.8	0.00207	0.002	0.01775	0.00636
													29083.2	0.0023	0.00225	0.01511	0.00641
													29083.7	0.0023	0.00173	0.00802	-0.0027
													29084.1	-0.000256247	0.00215	0.00744	-0.00213
													29084.5	0.00125	0.00225	0.0091	0.00217
													29084.9	0.00126	0.00233	0.01196	0.00528
													29085.2	0.00293	0.00256	0.01148	0.000447114
													29085.7	0.00369	0.00271	0.00415	-0.00154
													29086	0.00277	0.00277	0.01033	0.000949235
													29086.4	0.00254	0.00241	0.00621	-0.000244215
													29086.8	0.00182	0.00219	0.00185	-0.00181
													29087.1	0.00191	0.0021	0.01122	-0.000767361
													29087.5	0.00243	0.00233	0.00674	-0.00215
													29087.8	0.00187	0.00232	-0.00581	-0.000968561
													29088.2	0.00139	0.00251	0.00121	-0.000721801
													29088.6	0.00205	0.00306	-0.00124	0.00232
													29089	0.00168	0.00186	0.01141	0.00102
													29089.3	0.00381	0.00266	0.00691	0.00316
													29089.7	0.00196	0.00263	0.00364	0.00233
													29090	0.002	0.00289	0.00675	-0.00396
													29090.3	0.00145	0.00228	0.0102	0.00243
													29090.7	0.00225	0.00282	-0.01279	4.76901e-05
													29091	0.00197	0.00237	-0.00594	-0.00231
													29091.4	0.00211	0.0029	0.00265	-0.00121
													29091.7	0.00167	0.00257	-0.0049	-0.000567117
													29092.1	0.00266	0.00278	-0.000926436	-0.00142
													29092.4	0.00321	0.00218	0.00614	-0.00312
													29092.8	0.00269	0.00239	-0.00206	-0.00407
													29093.2	0.00306	0.00313	-0.00399	-0.00554
													29093.6	0.00204	0.00307	0.00336	0.000786983
													29094.1	0.00276	0.00273	-0.00434	-0.000935872
													29094.5	0.0021	0.00306	-0.00433	-0.00308
													29095	0.00393	0.0027	0.00273	-0.00474
													29095.5	0.00288	0.00243	0.00296	-0.000842186
													29095.9	0.00347	0.00343	-0.00692	-0.00257
													29096.3	0.0041	0.00365	-0.00475	-0.00288
													29096.8	0.00379	0.00384	-0.00104	-0.00581
													29097.2	0.00246	0.00335	0.00144	-0.00172
													29097.6	0.00454	0.00304	-0.00237	0.00044367
													29097.9	0.00245	0.0032	-0.00764	-0.000931873
													29098.3	0.00254	0.00379	-0.01098	0.000881762
													29098.6	0.00187	0.00378	0.000451858	-0.00345
													29099	0.00348	0.00333	0.00511	0.00252
													29099.3	0.00465	0.00357	0.000218641	7.44928e-05
													29099.7	0.00363	0.00344	0.00515	-0.00499
													29100	0.00392	0.00362	-0.00408	-0.00458
													29100.4	0.00437	0.00391	0.00247	-0.00234
													29100.8	0.00284	0.00344	-0.00249	-0.000980896
													29101.2	0.00409	0.00376	-0.0016	-0.000491566
													29101.6	0.00343	0.00373	-0.0047	-0.000362305
													29102	0.00415	0.00393	-0.01415	-6.61251e-05
													29102.3	0.00422	0.0039	6.27749e-05	0.00277
													29102.8	0.00373	0.00418	-0.00533	-0.0025
													29103.2	0.00307	0.00405	-0.00192	-0.00484
													29103.7	0.00284	0.00427	0.0013	0.00276
													29104.1	0.00371	0.00464	0.00302	3.66811e-06
													29104.5	0.00339	0.00424	-0.00335	0.00641
													29104.9	0.00403	0.00399	0.00436	0.00512
													29105.3	0.00348	0.0042	0.00557	-0.00126
													29105.7	0.00469	0.00432	0.00994	-0.000776314
													29106.1	0.00429	0.00443	0.00657	-0.00397
													29106.4	0.00338	0.00431	-2.7592e-05	-0.00264
													29106.8	0.00446	0.00493	-0.00207	0.00428
													29107.1	0.00404	0.0046	0.000494647	0.00394
													29107.5	0.00467	0.00437	-0.00622	0.000323915
													29107.8	0.00405	0.00409	-0.00111	0.00518
													29108.2	0.00453	0.00488	-0.00249	0.00201
													29108.5	0.00462	0.00451	0.00336	0.0065
													29108.8	0.00494	0.00474	0.00289	0.00582
													29109.1	0.00326	0.00457	-0.00552	0.00375
													29109.5	0.00454	0.00477	0.01015	0.00263
													29109.8	0.00493	0.00466	0.00663	0.00313
													29110.2	0.00559	0.00477	0.003	-0.00139
													29110.5	0.00375	0.00475	0.00393	0.00446
													29110.9	0.00388	0.00508	0.00432	0.00345
													29111.3	0.00475	0.00473	0.00215	0.00227
													29111.7	0.00464	0.00496	0.0085	0.00429
													29112.1	0.00488	0.00475	0.00469	0.00602
													29112.6	0.00517	0.00543	0.00899	-0.000126819
													29113	0.0057	0.00528	0.01612	0.00488
													29113.4	0.00457	0.00596	0.02016	0.00477
													29113.8	0.00531	0.00559	0.00751	0.00581
													29114.3	0.00529	0.00594	0.00731	0.00465
													29114.7	0.00505	0.00584	0.00756	-0.000190748
													29115.2	0.00601	0.00575	0.00995	0.00592
													29115.6	0.00692	0.00606	0.02165	0.00446
													29116.1	0.00608	0.00629	0.01125	0.00444
													29116.4	0.00546	0.00576	0.01351	0.000527313
													29116.8	0.00519	0.00581	0.01479	0.00389
													29117.2	0.00424	0.00601	0.00554	0.00337
													29117.6	0.00472	0.00627	0.00856	0.00393
													29118	0.00632	0.00637	0.01139	0.00463
													29118.3	0.00586	0.00654	0.00996	0.00913
													29118.7	0.00719	0.00654	0.01145	0.00817
													29119.1	0.00618	0.00578	0.01484	0.00502
													29119.5	0.00619	0.00602	0.00816	0.00396
													29119.9	0.00402	0.00635	0.01572	0.00781
													29120.3	0.00668	0.00646	0.01217	0.00335
													29120.7	0.0062	0.00634	0.00545	0.00671
													29121.1	0.00552	0.00676	0.01353	0.00642
													29121.6	0.00579	0.00706	0.00168	0.00732
													29122.1	0.00777	0.00655	-0.000292981	0.00864
													29122.5	0.00763	0.00684	0.01095	0.01246
													29122.9	0.00615	0.00743	0.000867881	0.00521
													29123.3	0.00685	0.00743	0.01201	0.0133
													29123.7	0.00794	0.00762	0.01022	0.00777
													29124	0.0071	0.00796	0.00388	0.00869
													29124.4	0.00566	0.00783	0.00209	0.0084
													29124.8	0.00842	0.00786	0.00467	0.00638
													29125.2	0.00782	0.0081	0.000808886	0.01057
													29125.5	0.00826	0.0077	0.00424	0.00929
													29125.9	0.00648	0.0077	-0.000926155	0.00547
													29126.2	0.0078	0.00865	-0.00175	0.00676
													29126.6	0.00774	0.00822	0.0023	0.01304
													29127	0.00883	0.00825	0.0026	0.01022
													29127.4	0.00941	0.00784	-0.00817	0.01027
													29127.7	0.00791	0.00853	-0.00627	0.01193
													29128.1	0.00826	0.00896	0.0017	0.01003
													29128.5	0.0078	0.00877	-0.00688	0.01443
													29128.8	0.00843	0.00861	-0.00618	0.01248
													29129.1	0.00837	0.0089	-0.01212	0.0139
													29129.5	0.00779	0.00859	-0.00405	0.00875
													29129.8	0.00886	0.00853	0.00371	0.01241
													29130.1	0.00838	0.00919	0.00361	0.01237
													29130.5	0.0078	0.00928	-0.00139	0.01179
													29130.9	0.00891	0.0094	-0.00546	0.00952
													29131.2	0.00921	0.00911	-0.01002	0.01051
													29131.6	0.01008	0.00957	-0.01614	0.01142
													29132	0.00973	0.01047	-0.01963	0.01536
													29132.4	0.01139	0.0101	-0.0038	0.01016
													29132.9	0.01078	0.01039	-0.00638	0.01316
													29133.3	0.00999	0.0103	-0.00217	0.01515
													29133.8	0.01024	0.01054	-0.00526	0.01362
													29134.3	0.01043	0.01037	-0.0051	0.01137
													29134.7	0.01124	0.01065	-0.00873	0.01464
													29135.1	0.01071	0.01098	-0.01281	0.01061
													29135.6	0.00943	0.01117	-0.01424	0.00852
													29136	0.01058	0.01081	-0.01328	0.0133
													29136.4	0.00996	0.011	-0.01655	0.00786
													29136.7	0.00996	0.01144	-0.00391	0.01438
													29137.1	0.01028	0.01209	-0.01158	0.01487
													29137.4	0.01072	0.01209	-0.01121	0.01341
													29137.8	0.01205	0.01184	-0.00715	0.00836
													29138.1	0.01164	0.01195	-0.00704	0.00731
													29138.5	0.01306	0.01198	-0.01629	0.01815
													29138.9	0.01088	0.01255	-0.00949	0.01555
													29139.2	0.01171	0.0122	-0.0087	0.01503
													29139.6	0.01212	0.01229	-0.00845	0.01199
													29140	0.01293	0.01236	-0.000506377	0.01315
													29140.4	0.0127	0.01292	-0.00726	0.01266
													29140.8	0.01352	0.01327	-0.01165	0.01432
													29141.2	0.01308	0.01376	-0.00432	0.01366
													29141.7	0.01313	0.01337	-0.00572	0.01813
													29142.1	0.01251	0.01307	-0.01908	0.01796
													29142.5	0.01285	0.01399	-0.00625	0.01521
													29142.9	0.01359	0.01439	-0.00389	0.01061
													29143.4	0.0135	0.01456	-0.00887	0.01783
													29143.7	0.01504	0.01478	-0.01402	0.01735
													29144.2	0.01445	0.01444	-0.00762	0.0132
													29144.5	0.01401	0.01427	0.00413	0.01515
													29144.9	0.01404	0.01442	-0.000489192	0.01443
													29145.3	0.01541	0.01498	0.00262	0.00824
													29145.7	0.01486	0.01536	0.005	0.00709
													29146	0.01534	0.01525	0.00521	0.01419
													29146.3	0.01534	0.01566	0.00643	0.01417
													29146.7	0.01446	0.01613	0.00935	0.01394
													29147	0.01685	0.01588	0.01282	0.01067
													29147.4	0.01557	0.01632	0.00572	0.01029
													29147.7	0.01558	0.01655	0.00423	0.00619
													29148	0.01728	0.01685	0.00667	0.01462
													29148.4	0.01774	0.0168	0.00392	0.01357
													29148.7	0.01731	0.01707	0.01344	0.01628
													29149.1	0.01677	0.01765	0.01723	0.01053
													29149.4	0.01705	0.01823	0.01456	0.01457
													29149.8	0.01805	0.0177	0.02112	0.01529
													29150.2	0.01757	0.01823	0.00515	0.01444
													29150.6	0.01796	0.01897	0.00603	0.01025
													29151	0.01922	0.01871	0.00559	0.01162
													29151.5	0.01879	0.01946	0.00632	0.01107
													29151.9	0.01946	0.01941	0.01757	0.01414
													29152.3	0.01912	0.01976	0.00995	0.01446
													29152.8	0.01916	0.02012	0.00884	0.01247
													29153.2	0.01966	0.02034	0.01094	0.01351
													29153.7	0.01921	0.02027	0.01536	0.01556
													29154.2	0.02091	0.02083	0.02	0.01506
													29154.6	0.0206	0.02122	0.01735	0.01629
													29155	0.02114	0.02131	0.02488	0.01744
													29155.4	0.02271	0.02153	0.02172	0.01933
													29155.8	0.02261	0.02172	0.02285	0.01952
													29156.2	0.02191	0.02232	0.02391	0.02292
													29156.6	0.02384	0.02274	0.01975	0.01998
													29157	0.02291	0.02319	0.01316	0.01769
													29157.3	0.02393	0.02347	0.02075	0.01589
													29157.7	0.02322	0.02401	0.02408	0.00957
													29158.1	0.02356	0.02442	0.02492	0.0185
													29158.5	0.02367	0.02476	0.01057	0.01991
													29158.9	0.0261	0.02487	0.01363	0.02407
													29159.3	0.02565	0.02519	0.01604	0.01856
													29159.8	0.02616	0.02572	0.02011	0.01905
													29160.2	0.0274	0.02599	0.01478	0.02162
													29160.6	0.02738	0.02682	0.02583	0.02225
													29161.1	0.02918	0.02719	0.0211	0.02014
													29161.5	0.02774	0.02756	0.02576	0.02721
													29161.9	0.02908	0.02771	0.01211	0.02204
													29162.3	0.02952	0.02804	0.02497	0.0247
													29162.7	0.02998	0.0284	0.01784	0.02407
													29163.1	0.0308	0.02955	0.02168	0.02656
													29163.5	0.03147	0.0306	0.0143	0.02612
													29163.8	0.03245	0.03074	0.01858	0.02186
													29164.2	0.03163	0.0307	0.0196	0.02826
													29164.6	0.03214	0.03145	0.01135	0.02855
													29165	0.03279	0.03224	0.01836	0.03286
													29165.3	0.03401	0.03241	0.01563	0.03459
													29165.7	0.03341	0.03283	0.02742	0.03164
													29166.1	0.03572	0.03377	0.0199	0.02626
													29166.4	0.03601	0.03463	0.02463	0.03011
													29166.8	0.03635	0.03572	0.02978	0.02706
													29167.2	0.03542	0.03583	0.02494	0.03009
													29167.5	0.03732	0.03653	0.01616	0.02971
													29167.9	0.03696	0.03703	0.02366	0.03177
													29168.2	0.03873	0.03753	0.03807	0.03153
													29168.6	0.03833	0.03873	0.02535	0.02755
													29168.9	0.04212	0.03916	0.02708	0.03472
													29169.2	0.04204	0.03988	0.02818	0.03917
													29169.6	0.04226	0.04024	0.03171	0.03746
													29170	0.04441	0.04154	0.03933	0.04202
													29170.4	0.04561	0.04259	0.03505	0.03897
													29170.8	0.04489	0.04282	0.03391	0.03726
													29171.2	0.04717	0.04436	0.03367	0.03944
													29171.7	0.04769	0.04533	0.04328	0.03671
													29172.1	0.04931	0.04612	0.03583	0.04041
													29172.6	0.04982	0.04694	0.03889	0.04303
													29173.1	0.05038	0.04818	0.04168	0.04641
													29173.5	0.05197	0.04944	0.04417	0.04513
													29174	0.05156	0.05023	0.04667	0.04506
													29174.4	0.0539	0.05132	0.04095	0.03861
													29174.8	0.05542	0.05224	0.04437	0.04443
													29175.2	0.05637	0.05361	0.04457	0.05192
													29175.5	0.05855	0.05489	0.04754	0.05285
													29175.9	0.05991	0.05561	0.05959	0.0484
													29176.2	0.0618	0.05709	0.06454	0.0465
													29176.6	0.06294	0.05927	0.0575	0.05742
													29176.9	0.06593	0.0601	0.05822	0.05738
													29177.3	0.0668	0.06129	0.05949	0.05952
													29177.7	0.06917	0.06333	0.06394	0.04863
													29178.1	0.07073	0.06432	0.07195	0.05693
													29178.5	0.07193	0.06616	0.06955	0.06127
													29178.9	0.07507	0.06745	0.07426	0.06018
													29179.3	0.07824	0.06936	0.07504	0.06411
													29179.6	0.07914	0.07058	0.07803	0.06401
													29180.1	0.08213	0.07292	0.07788	0.06149
													29180.5	0.08488	0.07469	0.07359	0.06533
													29181	0.08727	0.07677	0.08212	0.06563
													29181.4	0.0905	0.07919	0.0961	0.06839
													29181.8	0.09327	0.08141	0.08401	0.07847
													29182.2	0.09658	0.08372	0.09446	0.07666
													29182.7	0.09933	0.08688	0.10121	0.07467
													29183.1	0.10236	0.08887	0.09446	0.07411
													29183.4	0.10734	0.09176	0.0978	0.07801
													29183.8	0.11022	0.09345	0.09441	0.0879
													29184.1	0.1146	0.09619	0.09835	0.09253
													29184.5	0.11854	0.10037	0.11463	0.08969
													29184.9	0.12448	0.10366	0.10282	0.09451
													29185.2	0.12797	0.10657	0.11491	0.09909
													29185.6	0.13369	0.1101	0.11976	0.09868
													29185.9	0.13879	0.11416	0.12326	0.10393
													29186.2	0.14511	0.1171	0.11687	0.10815
													29186.6	0.14946	0.12151	0.13693	0.11121
													29186.9	0.15916	0.12695	0.12875	0.11429
													29187.3	0.16547	0.13136	0.14484	0.11241
													29187.6	0.17317	0.13549	0.14986	0.11558
													29188	0.18209	0.1407	0.1611	0.12447
													29188.3	0.19064	0.14685	0.15373	0.13273
													29188.7	0.20296	0.15211	0.16409	0.13823
													29189.1	0.21258	0.15871	0.1719	0.14161
													29189.5	0.22337	0.16535	0.18133	0.15287
													29190	0.23579	0.17208	0.18649	0.16199
													29190.4	0.25081	0.18005	0.19331	0.1612
													29190.8	0.2657	0.18718	0.19657	0.16729
													29191.3	0.28246	0.19586	0.21579	0.1853
													29191.7	0.30112	0.20551	0.2164	0.19392
													29192.2	0.32144	0.2162	0.23921	0.20348
													29192.6	0.34392	0.22543	0.25051	0.21879
													29193.1	0.36688	0.23773	0.25086	0.22439
													29193.5	0.39346	0.2503	0.2682	0.23696
													29193.9	0.42357	0.26412	0.28117	0.25422
													29194.3	0.45236	0.27858	0.30117	0.26756
													29194.7	0.48772	0.29457	0.32013	0.28081
													29195.1	0.52301	0.31161	0.33132	0.29901
													29195.5	0.56149	0.33125	0.35687	0.31831
													29195.9	0.60362	0.35119	0.37034	0.34423
													29196.2	0.64587	0.37377	0.38689	0.36711
													29196.6	0.68961	0.39881	0.4358	0.3907
													29197	0.73958	0.42333	0.4569	0.41405
													29197.3	0.78201	0.45222	0.49968	0.44724
													29197.8	0.82883	0.48837	0.52197	0.48813
													29198.2	0.87389	0.52736	0.56621	0.52378
													29198.6	0.91464	0.56219	0.61028	0.55823
													29199.1	0.95398	0.60112	0.64768	0.59642
													29199.5	0.98999	0.64622	0.69272	0.65041
													29200	1.0219	0.69361	0.74864	0.69749
													29200.4	1.04869	0.75666	0.82234	0.75394
													29200.8	1.07449	0.80755	0.87347	0.80194
													29201.2	1.09338	0.86478	0.93951	0.85265
													29201.6	1.10825	0.92278	0.98673	0.92424
													29202	1.11803	0.98887	1.04491	0.99923
													29202.3	1.12524	1.05398	1.10903	1.05113
													29202.7	1.12788	1.11952	1.19432	1.10841
													29203.1	1.12707	1.18203	1.24992	1.1627
													29203.4	1.12348	1.24311	1.31666	1.23364
													29203.8	1.11943	1.30187	1.37703	1.29395
													29204.2	1.1092	1.3507	1.43159	1.33132
													29204.6	1.10207	1.40552	1.47315	1.37619
													29204.9	1.09235	1.44524	1.50639	1.41068
													29205.3	1.08096	1.48476	1.54833	1.43655
													29205.7	1.07046	1.51394	1.56332	1.4678
													29206	1.0576	1.53599	1.5662	1.48177
													29206.4	1.04794	1.55116	1.58013	1.48428
													29206.7	1.03852	1.55712	1.57425	1.48838
													29207.1	1.02901	1.55789	1.58178	1.48457
													29207.4	1.01985	1.55142	1.56949	1.4755
													29207.8	1.01208	1.53867	1.54072	1.46236
													29208.1	1.00389	1.52237	1.53892	1.44461
													29208.5	0.99727	1.50172	1.50769	1.4303
													29208.8	0.99102	1.47955	1.47957	1.39765
													29209.2	0.98778	1.45017	1.46618	1.37051
													29209.6	0.98178	1.41756	1.4319	1.34479
													29210	0.9767	1.38789	1.39998	1.32809
													29210.4	0.97329	1.36199	1.3685	1.30272
													29210.9	0.96945	1.3323	1.35372	1.27424
													29211.4	0.96697	1.29955	1.32891	1.23874
													29211.8	0.96509	1.27113	1.29362	1.21945
													29212.3	0.96303	1.24417	1.26553	1.19021
													29212.7	0.96182	1.22124	1.2447	1.17406
													29213.2	0.96	1.19499	1.23222	1.1543
													29213.6	0.9593	1.17183	1.20864	1.12917
													29214	0.95854	1.15178	1.18832	1.11345
													29214.3	0.95797	1.13521	1.1738	1.09921
													29214.7	0.95691	1.11827	1.15139	1.08445
													29215.1	0.95887	1.10502	1.13667	1.07061
													29215.4	0.95857	1.08987	1.11968	1.05137
													29215.8	0.95652	1.07639	1.10165	1.04216
													29216.1	0.95897	1.06563	1.0889	1.03164
													29216.5	0.9584	1.05326	1.0822	1.01508
													29216.8	0.96046	1.04363	1.07568	1.0101
													29217.2	0.96226	1.03472	1.06044	0.99611
													29217.6	0.96298	1.02386	1.04809	0.98918
													29218	0.9653	1.01437	1.04112	0.977
													29218.4	0.96573	1.00648	1.02655	0.97086
													29218.8	0.96752	0.9982	1.02077	0.96265
													29219.2	0.96813	0.9914	1.01628	0.96072
													29219.7	0.96927	0.98368	1.00309	0.947
													29220.1	0.97173	0.9773	0.99261	0.94778
													29220.5	0.97278	0.97114	0.99172	0.94363
													29221	0.97407	0.96543	0.97243	0.93102
													29221.4	0.97482	0.96076	0.98393	0.9255
													29221.8	0.97677	0.95641	0.97694	0.92099
													29222.2	0.97646	0.95173	0.95954	0.9192
													29222.5	0.9778	0.94749	0.9577	0.91397
													29222.9	0.97768	0.94323	0.94447	0.9113
													29223.2	0.97682	0.93853	0.93849	0.90816
													29223.6	0.97745	0.93295	0.93834	0.9063
													29224	0.97747	0.92832	0.93964	0.8918
													29224.3	0.9756	0.92361	0.92824	0.8855
													29224.7	0.97606	0.91835	0.92047	0.88831
													29225	0.97386	0.91088	0.91584	0.87931
													29225.4	0.97408	0.90268	0.91604	0.87394
													29225.7	0.97247	0.89575	0.90834	0.86863
													29226	0.97136	0.88776	0.8933	0.86004
													29226.3	0.9702	0.88002	0.89736	0.85348
													29226.7	0.96726	0.87055	0.89005	0.84182
													29227.1	0.9654	0.86005	0.89163	0.83917
													29227.4	0.96497	0.85172	0.86787	0.82655
													29227.8	0.96257	0.84442	0.86277	0.82763
													29228.2	0.95962	0.83608	0.86187	0.81158
													29228.6	0.95748	0.82918	0.84817	0.81484
													29229.1	0.95556	0.82285	0.84822	0.80787
													29229.5	0.95386	0.81665	0.84394	0.80122
													29229.9	0.94997	0.81249	0.84103	0.80345
													29230.4	0.94805	0.80813	0.83982	0.79598
													29230.8	0.94579	0.8055	0.83217	0.79504
													29231.3	0.94355	0.80345	0.83372	0.79423
													29231.7	0.94152	0.80206	0.84	0.79264
													29232.2	0.94071	0.80196	0.83472	0.79207
													29232.6	0.9406	0.80273	0.82789	0.79168
													29233	0.94017	0.80402	0.83162	0.79131
													29233.4	0.93822	0.80595	0.83261	0.79519
													29233.8	0.93896	0.80822	0.85062	0.79727
													29234.2	0.93989	0.81057	0.8549	0.80884
													29234.6	0.94166	0.81359	0.84679	0.80559
													29234.9	0.94296	0.81588	0.83551	0.80102
													29235.3	0.94259	0.81894	0.8414	0.80071
													29235.7	0.94546	0.82221	0.84281	0.80759
													29236.1	0.94576	0.82505	0.84409	0.8086
													29236.4	0.94931	0.8278	0.8559	0.81297
													29236.9	0.94999	0.83208	0.85393	0.81235
													29237.3	0.95311	0.83529	0.86864	0.81716
													29237.7	0.95566	0.83849	0.85652	0.81587
													29238.2	0.95845	0.84175	0.86215	0.8209
													29238.6	0.95781	0.8445	0.86276	0.82795
													29239.1	0.96357	0.849	0.8732	0.82734
													29239.5	0.96531	0.85208	0.8773	0.83203
													29239.9	0.96759	0.85591	0.87409	0.83101
													29240.3	0.9689	0.86007	0.87753	0.83626
													29240.7	0.97055	0.86421	0.88608	0.84936
													29241.1	0.97399	0.86855	0.88989	0.8452
													29241.5	0.97623	0.87306	0.90039	0.85083
													29241.8	0.97966	0.87742	0.9044	0.86092
													29242.2	0.98014	0.88296	0.90622	0.86519
													29242.5	0.98243	0.88815	0.90271	0.85761
													29242.9	0.98376	0.89404	0.91597	0.87401
													29243.3	0.98648	0.89966	0.92102	0.8746
													29243.7	0.99118	0.90612	0.91611	0.87469
													29244	0.99023	0.91202	0.92296	0.88303
													29244.4	0.99331	0.91829	0.91457	0.88671
													29244.8	0.99541	0.92337	0.93133	0.89137
													29245.2	0.99645	0.93099	0.95301	0.90051
													29245.5	0.99934	0.93737	0.95222	0.89776
													29245.9	0.99995	0.94479	0.95441	0.90836
													29246.2	1.00271	0.95077	0.96657	0.92046
													29246.5	1.00328	0.95784	0.95844	0.91734
													29246.9	1.00431	0.96585	0.96603	0.93029
													29247.2	1.00632	0.9717	0.98073	0.93441
													29247.6	1.00734	0.97743	0.96585	0.93454
													29247.9	1.00817	0.98365	0.97944	0.94878
													29248.3	1.00802	0.99028	0.97459	0.95189
													29248.7	1.00868	0.99577	0.98955	0.96052
													29249.2	1.0095	1.00126	0.99607	0.96537
													29249.6	1.00953	1.00538	0.98842	0.96509
													29250.1	1.00854	1.01117	1.00607	0.97411
													29250.6	1.00788	1.01592	0.99645	0.97742
													29251	1.00605	1.01995	1.01501	0.98753
													29251.5	1.00764	1.0235	1.01921	0.98782
													29251.9	1.00582	1.02649	1.01756	0.99706
													29252.4	1.00387	1.02901	1.03197	0.99617
													29252.8	1.00393	1.03131	1.02842	0.99735
													29253.1	1.00109	1.03356	1.03652	1.00031
													29253.5	1.00016	1.03519	1.0452	1.00374
													29253.9	0.99888	1.03696	1.04757	1.00382
													29254.2	0.99704	1.03833	1.04959	1.00799
													29254.5	0.99477	1.03966	1.05552	1.00725
													29254.9	0.99344	1.03991	1.04666	1.01302
													29255.3	0.98968	1.04108	1.04776	1.00752
													29255.6	0.98767	1.04134	1.06701	1.01448
													29256	0.98661	1.04226	1.06106	1.01729
													29256.4	0.9835	1.04429	1.06776	1.0158
													29256.8	0.98237	1.04535	1.06828	1.02446
													29257.2	0.97911	1.04674	1.06816	1.01806
													29257.6	0.97766	1.04716	1.06589	1.02384
													29258	0.97626	1.04845	1.06867	1.02627
													29258.5	0.97455	1.04975	1.06292	1.02042
													29258.9	0.97165	1.0512	1.07425	1.01879
													29259.4	0.97032	1.05285	1.07294	1.0274
													29259.8	0.9684	1.05329	1.08653	1.02365
													29260.2	0.96636	1.05464	1.08068	1.02385
													29260.6	0.96553	1.05533	1.08383	1.02764
													29261	0.964	1.05674	1.07782	1.03544
													29261.4	0.96274	1.0575	1.0802	1.03564
													29261.8	0.96203	1.0592	1.06223	1.02944
													29262.1	0.95983	1.05944	1.07294	1.02682
													29262.5	0.9595	1.06046	1.07087	1.02298
													29262.9	0.95778	1.06065	1.07915	1.02345
													29263.2	0.95684	1.06103	1.07573	1.02516
													29263.6	0.95718	1.0619	1.0781	1.02472
													29263.9	0.9571	1.0618	1.08419	1.02221
													29264.3	0.95829	1.06264	1.09587	1.02616
													29264.6	0.95793	1.06237	1.08379	1.02285
													29265	0.9546	1.06246	1.08711	1.0259
													29265.3	0.95609	1.06255	1.07554	1.01987
													29265.6	0.95685	1.06278	1.07489	1.02312
													29266	0.95586	1.06282	1.06856	1.02192
													29266.4	0.95729	1.06245	1.07299	1.01613
													29266.8	0.95762	1.06239	1.07756	1.01944
													29267.2	0.95617	1.06217	1.07021	1.02072
													29267.6	0.95841	1.06216	1.07461	1.01906
													29268	0.95863	1.06208	1.06672	1.01086
													29268.4	0.95841	1.06113	1.05836	1.01378
													29268.9	0.96059	1.06051	1.07113	1.01309
													29269.3	0.9617	1.05995	1.06279	1.01259
													29269.7	0.96308	1.05878	1.05835	1.00876
													29270.2	0.96195	1.05768	1.05923	1.01396
													29270.7	0.96609	1.05682	1.0561	1.00897
													29271.1	0.96653	1.05541	1.05433	1.01347
													29271.6	0.96691	1.05417	1.05147	1.0086
													29272	0.96931	1.05212	1.03484	1.01185
													29272.4	0.96849	1.04996	1.03584	1.0071
													29272.8	0.97195	1.04794	1.03754	1.00166
													29273.2	0.97046	1.04553	1.03246	1.00227
													29273.6	0.97321	1.04338	1.03247	0.9992
													29274	0.9744	1.04132	1.03574	0.99376
													29274.4	0.97629	1.03818	1.02677	0.99602
													29274.8	0.97744	1.03543	1.02416	0.99494
													29275.1	0.9803	1.032	1.031	0.99201
													29275.5	0.98203	1.02987	1.01805	0.99129
													29275.9	0.98322	1.02676	1.01716	0.99397
													29276.4	0.98427	1.02304	1.0128	0.98187
													29276.8	0.98702	1.0201	1.02063	0.9853
													29277.3	0.98714	1.01632	1.00928	0.97955
													29277.7	0.99023	1.01325	1.00623	0.97323
													29278.2	0.99188	1.00983	1.00217	0.96957
													29278.6	0.99275	1.0065	1.00048	0.9792
													29279	0.99519	1.00305	1.00417	0.97328
													29279.4	0.99807	0.99932	0.99731	0.97326
													29279.8	0.99849	0.99651	0.98984	0.97115
													29280.2	1.00143	0.99273	0.98769	0.97032
													29280.6	0.9999	0.99005	0.99586	0.96295
													29280.9	1.00168	0.9863	0.98613	0.96081
													29281.3	1.00268	0.98403	0.99269	0.95999
													29281.6	1.00432	0.98107	0.99069	0.95079
													29282	1.00519	0.9789	0.99233	0.95261
													29282.4	1.00705	0.97579	0.97562	0.95431
													29282.8	1.0065	0.97365	0.98252	0.949
													29283.2	1.00843	0.97151	0.97955	0.94845
													29283.6	1.00669	0.96965	0.96765	0.95369
													29283.9	1.0057	0.96761	0.97974	0.95108
													29284.3	1.00777	0.96586	0.97364	0.94295
													29284.7	1.00692	0.9638	0.97837	0.94599
													29285	1.00856	0.96276	0.97141	0.93924
													29285.3	1.00748	0.96129	0.9726	0.94051
													29285.7	1.00732	0.96029	0.97678	0.93974
													29286	1.00682	0.95912	0.96105	0.93629
													29286.4	1.00454	0.95762	0.96004	0.93595
													29286.7	1.00635	0.95683	0.96756	0.93491
													29287.1	1.00445	0.95627	0.97339	0.93009
													29287.5	1.00347	0.9553	0.95845	0.93202
													29287.9	1.00283	0.95508	0.96011	0.92805
													29288.4	1.00367	0.9546	0.96664	0.9293
													29288.8	1.00183	0.95387	0.95977	0.93115
													29289.3	1.00071	0.9536	0.97332	0.93032
													29289.7	0.99957	0.95314	0.97031	0.92868
													29290.2	0.99733	0.95285	0.95927	0.92856
													29290.7	0.99812	0.9524	0.95774	0.9215
													29291.1	0.99648	0.95187	0.96614	0.92944
													29291.5	0.99645	0.9516	0.95869	0.92313
													29292	0.99543	0.95129	0.9534	0.92013
													29292.4	0.99355	0.95115	0.95078	0.92294
													29292.7	0.9923	0.95063	0.95799	0.9204
													29293.1	0.99106	0.94974	0.95511	0.91697
													29293.4	0.99093	0.94873	0.95236	0.9186
													29293.8	0.99065	0.94911	0.9562	0.91981
													29294.1	0.98889	0.94879	0.94563	0.919
													29294.5	0.98829	0.94812	0.94767	0.92271
													29294.9	0.98689	0.94689	0.95399	0.92113
													29295.3	0.98773	0.94689	0.94706	0.91909
													29295.6	0.98596	0.94631	0.95368	0.91604
													29296	0.98596	0.94569	0.95651	0.92231
													29296.4	0.98562	0.94487	0.94617	0.92292
													29296.8	0.98451	0.9445	0.95332	0.91903
													29297.3	0.98374	0.94341	0.93345	0.91713
													29297.6	0.9831	0.94267	0.93916	0.91669
													29298.1	0.98435	0.94126	0.95136	0.91363
													29298.6	0.98195	0.94073	0.95343	0.91355
													29299	0.98361	0.93996	0.95973	0.92155
													29299.5	0.98275	0.9393	0.93746	0.91984
													29299.8	0.98222	0.93828	0.95516	0.91626
													29300.2	0.9814	0.93736	0.93986	0.92672
													29300.6	0.98193	0.93638	0.94357	0.91862
													29301	0.98186	0.93614	0.95075	0.92741
													29301.4	0.98179	0.93517	0.95225	0.91833
													29301.7	0.9815	0.9339	0.96293	0.91465
													29302.1	0.97996	0.93317	0.94783	0.91736
													29302.5	0.9817	0.9327	0.94573	0.91782
													29302.8	0.97969	0.93266	0.95464	0.92687
													29303.1	0.97919	0.93204	0.95355	0.92227
													29303.5	0.98131	0.93152	0.95326	0.9265
													29303.8	0.98077	0.93203	0.94826	0.9213
													29304.2	0.98147	0.93254	0.9506	0.92096
													29304.5	0.98071	0.93291	0.94893	0.92091
													29304.8	0.98067	0.93321	0.95199	0.93048
													29305.2	0.98171	0.93369	0.95697	0.93264
													29305.6	0.98356	0.93439	0.97041	0.92521
													29305.9	0.98188	0.93502	0.96065	0.93269
													29306.4	0.98303	0.93665	0.94226	0.92463
													29306.8	0.98247	0.93743	0.96429	0.92047
													29307.2	0.98378	0.93874	0.95879	0.93254
													29307.7	0.98216	0.94062	0.95749	0.93818
													29308.1	0.98321	0.94197	0.95746	0.93161
													29308.5	0.98434	0.94419	0.95743	0.92939
													29309	0.98424	0.94598	0.964	0.93363
													29309.4	0.98555	0.94801	0.95034	0.93325
													29309.9	0.98539	0.94962	0.95664	0.93563
													29310.3	0.98719	0.95232	0.97032	0.93851
													29310.8	0.98747	0.95445	0.94886	0.94032
													29311.2	0.98707	0.95683	0.96085	0.94182
													29311.6	0.98662	0.95833	0.96261	0.94646
													29312	0.98741	0.96151	0.96503	0.9474
													29312.4	0.988	0.96337	0.96345	0.94927
													29312.8	0.98858	0.96574	0.95175	0.94788
													29313.2	0.99082	0.96814	0.96573	0.94877
													29313.5	0.98951	0.97024	0.96022	0.9562
													29313.9	0.99013	0.97244	0.9618	0.95611
													29314.3	0.99046	0.97495	0.94947	0.95664
													29314.7	0.99094	0.97713	0.96672	0.95762
													29315.1	0.99253	0.97953	0.95394	0.96465
													29315.5	0.99368	0.98125	0.95969	0.96209
													29315.9	0.99283	0.98288	0.96469	0.96417
													29316.4	0.99299	0.98547	0.96896	0.96219
													29316.9	0.99344	0.98786	0.96715	0.96161
													29317.3	0.99588	0.98898	0.96162	0.96522
													29317.8	0.99691	0.99107	0.96621	0.96972
													29318.1	0.99729	0.99191	0.97371	0.96675
													29318.6	0.99567	0.99378	0.9721	0.96979
													29318.9	0.99677	0.99512	0.96279	0.97002
													29319.3	0.99759	0.99697	0.96673	0.96988
													29319.7	0.99748	0.99749	0.96623	0.97123
													29320.1	0.99935	0.99902	0.97591	0.97092
													29320.5	0.99929	1.00027	0.97294	0.9716
													29320.8	0.99854	1.00142	0.97138	0.97191
													29321.2	1.00013	1.00246	0.97406	0.9759
													29321.6	1.00036	1.00347	0.97736	0.97495
													29321.9	1.00071	1.00398	0.98128	0.97746
													29322.3	1.00013	1.00474	0.97334	0.98003
													29322.7	1.00143	1.00564	0.97422	0.9764
													29323.1	1.00163	1.00608	0.97164	0.98167
													29323.5	0.9996	1.00717	0.98505	0.98433
													29323.8	0.99933	1.00731	0.97745	0.97847
													29324.2	1.00141	1.0088	0.97615	0.98181
													29324.5	1.00169	1.00892	0.97325	0.98459
													29324.8	1.0003	1.00929	0.98695	0.97867
													29325.1	1.00149	1.00992	0.99282	0.98156
													29325.5	1.00275	1.01045	0.98136	0.98133
													29325.9	1.00282	1.01084	0.98239	0.98361
													29326.2	1.00164	1.0113	0.99933	0.98605
													29326.6	1.00245	1.01214	0.99929	0.98949
													29327	1.00241	1.01268	0.98907	0.97964
													29327.4	1.00384	1.01354	1.0087	0.9872
													29327.9	1.00258	1.01421	0.98498	0.98625
													29328.3	1.00314	1.01414	1.00266	0.98656
													29328.8	1.00502	1.0155	1.00057	0.99112
													29329.2	1.00382	1.01557	0.99674	0.99082
													29329.7	1.00247	1.01601	0.999	0.98795
													29330.2	1.00209	1.01644	1.01414	0.9921
													29330.6	1.00246	1.01744	1.00568	0.99106
													29331	1.00315	1.01732	0.99285	0.98955
													29331.4	1.00333	1.01718	1.00935	0.9987
													29331.8	1.0038	1.01764	0.99816	0.98791
													29332.2	1.00245	1.01885	1.00196	0.99438
													29332.5	1.00374	1.01828	1.00822	0.99429
													29332.8	1.00451	1.01823	1.00326	0.99453
													29333.2	1.00271	1.01864	1.00674	0.99376
													29333.6	1.00331	1.01899	1.00906	0.99172
													29334	1.00356	1.01913	1.00476	0.99878
													29334.3	1.00251	1.01902	1.00529	0.99534
													29334.7	1.00315	1.01845	1.01964	0.99427
													29335.1	1.00246	1.01861	1.02225	1.00499
													29335.5	1.0018	1.01819	1.01616	0.99771
													29335.9	1.00191	1.01847	1.00986	0.99811
													29336.3	1.00219	1.01773	1.02569	0.99656
													29336.7	1.00254	1.01834	1.02717	0.99418
													29337.1	1.00217	1.01845	1.01371	0.99825
													29337.6	1.00177	1.01819	1.02902	1.00069
													29338	1.00048	1.01787	1.01822	0.997
													29338.5	1.00222	1.01813	1.02696	0.99896
													29338.9	1.00168	1.01775	1.02443	1.00177
													29339.3	1.00039	1.01714	1.01633	1.00365
													29339.7	1.00012	1.01783	1.02005	0.99641
													29340.1	1.00156	1.01746	1.02865	0.99846
													29340.4	1.00041	1.01754	1.01572	0.9958
													29340.8	1.0005	1.01761	1.01956	1.00052
													29341.2	1.00128	1.01774	1.03341	1.00143
													29341.5	1.00002	1.0178	1.03145	0.99817
													29341.9	1.00224	1.01754	1.01793	0.99957
													29342.3	0.99823	1.01776	1.03072	0.99686
													29342.6	1.00126	1.01789	1.01858	0.99891
													29342.9	0.99852	1.01744	1.02981	1.00349
													29343.2	0.99995	1.01721	1.02313	1.00306
													29343.6	0.99764	1.01753	1.03701	1.00374
													29343.9	0.99809	1.01748	1.03692	1.0053
													29344.3	0.99844	1.01724	1.02009	1.00318
													29344.6	0.99855	1.01753	1.0331	1.00648
													29345	1.00114	1.01746	1.0231	1.00074
													29345.4	0.99819	1.01775	1.0252	1.00211
													29345.8	0.99722	1.01808	1.03508	1.00569
													29346.2	0.99731	1.01786	1.03048	1.00502
													29346.7	0.99979	1.01765	1.02498	1.00519
													29347.1	0.99794	1.0181	1.02249	1.00311
													29347.5	0.99851	1.01779	1.0306	1.00391
													29348	0.99886	1.01807	1.028	1.00534
													29348.4	0.99843	1.01832	1.02627	1.00078
													29348.9	0.9988	1.01841	1.0286	1.00582
													29349.3	0.99843	1.01931	1.03022	1.00333
													29349.8	0.99719	1.01847	1.02472	1.00395
													29350.2	0.99794	1.01917	1.0247	1.00795
													29350.6	0.997	1.01969	1.02082	1.00633
													29351	0.99781	1.0198	1.02212	1.00535
													29351.4	0.99776	1.0209	1.02104	1.00344
													29351.8	0.99721	1.02128	1.02161	1.00491
													29352.2	0.99673	1.02188	1.01887	1.00828
													29352.6	0.99904	1.02164	1.03454	0.99955
													29353	0.99732	1.02252	1.0342	1.00364
													29353.4	0.99804	1.02277	1.02238	1.00245
													29353.7	0.99679	1.02362	1.0225	1.00177
													29354.1	0.99725	1.02432	1.03266	0.99759
													29354.5	0.99746	1.02468	1.02984	0.99981
													29355	0.99818	1.02459	1.02189	1.00505
													29355.4	0.99692	1.02546	1.02413	0.99895
													29355.9	0.99789	1.0261	1.01763	1.00161
													29356.3	0.99668	1.02577	1.02629	1.00461
													29356.7	0.99953	1.02585	1.02294	1.00515
													29357.2	0.99752	1.02626	1.01807	1.00677
													29357.6	0.99894	1.0266	1.0182	1.00872
													29358	0.99847	1.02643	1.02041	1.00009
													29358.4	0.99769	1.02609	1.02077	1.00407
													29358.8	0.9979	1.0266	1.01477	1.00163
													29359.1	0.99801	1.02619	1.02386	1.003
													29359.5	0.99926	1.02619	1.01887	1.00201
													29359.9	0.99814	1.02626	1.01048	1.00169
													29360.3	0.99822	1.02548	1.01024	1.00686
													29360.6	0.99851	1.02515	1.0163	1.00115
													29361	0.99936	1.02423	1.01569	1.00073
													29361.4	0.99778	1.02379	1.02151	0.99989
													29361.8	0.99853	1.02344	1.03667	1.00476
													29362.2	1.00028	1.0223	1.01326	0.99707
													29362.5	1.00088	1.02265	1.02423	1.00223
													29362.9	0.99913	1.02097	1.01351	1.00538
													29363.3	0.99987	1.02005	1.00336	0.99764
													29363.6	1.00005	1.01938	1.01859	0.99647
													29364	1.0006	1.01948	1.00136	0.99992
													29364.3	0.99823	1.01827	1.00836	0.99962
													29364.6	1.00117	1.01737	1.00461	0.9944
													29365	0.99811	1.01658	1.00647	0.99402
													29365.4	1.0011	1.01588	1.01111	0.99262
													29365.7	0.99968	1.01433	1.00194	0.99903
													29366.1	1.00027	1.01366	1.01282	0.99505
													29366.5	0.99947	1.01287	1.00777	1.00309
													29367	1.00215	1.0114	0.99328	0.99784
													29367.4	1.00262	1.01041	0.99229	0.99654
													29367.9	1.00185	1.00986	1.00052	0.98975
													29368.3	1.00232	1.00837	0.9912	0.98872
													29368.8	1.00102	1.00725	1.00567	0.99009
													29369.3	1.00305	1.00662	0.99874	0.98929
													29369.7	1.00215	1.00561	0.99721	0.99051
													29370.2	1.00294	1.00422	1.00113	0.99344
													29370.6	1.00403	1.00368	0.99986	0.98432
													29371	1.00264	1.00228	0.99981	0.9927
													29371.4	1.00355	1.00157	0.99569	0.98361
													29371.7	1.00434	1.00059	1.01116	0.98522
													29372.1	1.00262	1.00002	0.99779	0.98936
													29372.4	1.00343	0.99869	0.99503	0.98448
													29372.8	1.00474	0.99764	1.00983	0.98208
													29373.1	1.00374	0.9971	0.99977	0.9815
													29373.5	1.00286	0.99536	1.00041	0.981
													29373.9	1.00422	0.99469	0.99081	0.98396
													29374.3	1.00545	0.99368	0.9922	0.98386
													29374.7	1.00469	0.99313	0.99657	0.98372
													29375.1	1.00413	0.99244	1.00063	0.98218
													29375.5	1.00515	0.99166	0.99989	0.98189
													29375.9	1.00494	0.99092	0.99369	0.98915
													29376.3	1.00539	0.99006	0.99345	0.97841
													29376.8	1.00537	0.9893	0.99635	0.98113
													29377.2	1.00407	0.98882	0.99896	0.98167
													29377.7	1.00585	0.98789	0.99588	0.98729
													29378.2	1.00607	0.98714	0.99779	0.98248
													29378.5	1.00509	0.98722	1.00501	0.97972
													29378.9	1.00388	0.98642	0.98715	0.98116
													29379.3	1.00474	0.98661	0.99353	0.98129
													29379.7	1.00619	0.98526	1.00084	0.97658
													29380.1	1.00538	0.98469	0.99796	0.98108
													29380.4	1.00502	0.98459	1.00231	0.97818
													29380.8	1.00557	0.98361	0.99996	0.97398
													29381.2	1.00599	0.98283	0.99285	0.97682
													29381.5	1.00657	0.98303	1.00241	0.97776
													29381.9	1.00598	0.98157	1.00062	0.97558
													29382.2	1.00568	0.98155	0.9875	0.97355
													29382.6	1.00465	0.98126	0.98479	0.97765
													29382.9	1.00497	0.9807	0.98941	0.97286
													29383.2	1.00679	0.98031	0.99464	0.97694
													29383.6	1.00772	0.97941	0.99244	0.98173
													29384	1.00368	0.97926	0.98296	0.97549
													29384.3	1.00602	0.97972	0.99317	0.97903
													29384.7	1.00642	0.97903	0.99888	0.9756
													29385.1	1.00623	0.97891	0.98503	0.975
													29385.6	1.00609	0.97915	0.99184	0.97705
													29386	1.00444	0.97915	0.98959	0.97787
													29386.4	1.00571	0.97958	0.99271	0.98046
													29386.9	1.00603	0.97909	0.97992	0.97727
													29387.4	1.0058	0.97962	0.98819	0.98472
													29387.8	1.00611	0.98	0.98316	0.98336
													29388.2	1.00613	0.97991	0.98114	0.97966
													29388.7	1.0043	0.97978	0.98527	0.97948
													29389.2	1.00566	0.98012	0.99251	0.97937
													29389.6	1.00508	0.98076	0.98265	0.9795
													29390	1.00493	0.98206	0.99445	0.98546
													29390.4	1.00646	0.98199	0.99356	0.98079
													29390.8	1.00393	0.982	0.98983	0.9786
													29391.3	1.00387	0.98319	0.97553	0.98326
													29391.7	1.00548	0.98328	0.98377	0.98406
													29392	1.00382	0.98364	0.99362	0.97925
													29392.4	1.00353	0.98396	0.99811	0.97831
													29392.8	1.00434	0.9846	0.98668	0.98166
													29393.2	1.00167	0.98475	0.98668	0.97993
													29393.6	1.0028	0.98557	0.99542	0.98113
													29394	1.00379	0.98525	0.99003	0.98418
													29394.4	1.00416	0.98636	0.98316	0.98642
													29394.9	1.00471	0.98698	0.98435	0.98243
													29395.3	1.0023	0.98732	0.98804	0.97763
													29395.8	1.00287	0.98806	0.98833	0.98355
													29396.2	1.00408	0.98845	0.9828	0.98092
													29396.7	1.00303	0.98939	0.97528	0.98666
													29397.1	1.00321	0.98984	0.9836	0.98147
													29397.5	1.00243	0.98978	0.99608	0.98485
													29397.9	1.00297	0.99049	0.99077	0.97918
													29398.3	1.00237	0.99038	0.99611	0.9829
													29398.6	1.00231	0.99141	0.98921	0.98097
													29399	1.00322	0.99136	0.98195	0.98092
													29399.4	1.0027	0.99096	0.97259	0.98295
													29399.8	1.00323	0.99213	1.00253	0.98671
													29400.1	1.00176	0.99311	0.98514	0.98487
													29400.5	1.00157	0.99255	0.98451	0.98599
													29400.9	1.00063	0.9929	1.0038	0.97774
													29401.3	0.99975	0.99313	0.99455	0.98433
													29401.7	1.001	0.99342	0.98905	0.98588
													29402	1.00012	0.99383	0.99579	0.9855
													29402.4	0.99981	0.99396	0.9745	0.99127
													29402.8	1.00145	0.99476	1.00012	0.9868
													29403.1	1.00122	0.99402	0.99885	0.98435
													29403.5	1.00044	0.99459	1.00502	0.98654
													29403.8	0.99975	0.99402	0.99453	0.98172
													29404.1	0.99913	0.9942	1.00109	0.98071
													29404.5	0.99844	0.99465	0.994	0.98905
													29404.9	1.00031	0.9948	0.99422	0.98866
													29405.2	0.99972	0.99468	0.99657	0.98548
													29405.6	1.00067	0.99483	0.99586	0.98606
													29406	0.99971	0.99434	1.00016	0.98822
													29406.5	1.00057	0.99484	0.99785	0.99308
													29406.9	1.00062	0.99521	0.98948	0.98406
													29407.4	0.99956	0.99505	1.00371	0.98708
													29407.9	0.999	0.99513	0.99178	0.98935
													29408.3	0.99988	0.9951	0.98942	0.98604
													29408.8	0.99881	0.99506	1.00746	0.9845
													29409.3	0.99926	0.99503	1.00479	0.98726
													29409.7	0.99972	0.99548	0.99016	0.98979
													29410.2	1.00027	0.99526	1.0059	0.994
													29410.5	0.99967	0.99582	1.0071	0.98768
													29410.9	0.9994	0.99548	1.00013	0.99299
													29411.3	0.99854	0.99619	0.99946	0.98611
													29411.6	0.99986	0.9963	0.99809	0.99434
													29411.9	1.00038	0.99653	1.0039	0.99321
													29412.3	0.99818	0.99647	1.00989	0.99618
													29412.7	0.99872	0.99675	0.99823	0.99324
													29413	0.99915	0.99667	1.00098	0.99838
													29413.4	1.00047	0.99778	1.0025	1.00064
													29413.8	0.99953	0.99722	1.0071	0.99424
													29414.2	0.99919	0.99786	1.00742	0.9956
													29414.6	0.99793	0.99809	1.00581	0.99578
													29415	0.99887	0.9984	0.99972	0.99652
													29415.5	0.99827	0.99826	0.99904	0.99921
													29415.8	0.9995	0.99871	0.99874	0.99531
													29416.3	0.99797	0.99957	0.99319	0.99713
													29416.8	0.99761	0.99973	1.00482	0.99581
													29417.2	0.99964	0.99928	0.97635	0.99966
													29417.6	0.99914	1.00019	0.9951	1.00287
													29418.1	0.99943	1.00073	0.99172	1.00431
													29418.5	1.00039	1.00092	0.99842	0.99558
													29418.9	0.99845	1.00081	0.9964	1.00424
													29419.2	1.00091	1.00105	0.99786	1.0017
													29419.6	0.99859	1.00119	0.99322	1.00867
													29420	0.99925	1.00129	0.98746	1.00642
													29420.3	0.99958	1.00167	0.99632	1.00663
													29420.7	0.99964	1.00194	0.99835	1.00352
													29421	0.99877	1.00231	0.99824	1.00404
													29421.4	0.99859	1.00192	0.99109	1.01176
													29421.7	1.00028	1.00265	0.99311	1.00552
													29422.1	0.9999	1.00192	0.9979	1.00356
													29422.4	0.99933	1.00232	0.99377	1.00859
													29422.7	0.99971	1.00281	0.9968	1.00244
													29423.1	1.00197	1.00288	0.9949	1.00911
													29423.4	1.00086	1.0031	0.99159	1.00832
													29423.8	1.00075	1.00251	0.98335	1.00748
													29424.2	1.00217	1.00231	0.99712	1.00703
													29424.6	1.00061	1.00287	0.98625	1.00859
													29425	1.00105	1.00263	0.98277	1.00644
													29425.5	1.00126	1.0029	0.98799	1.00611
													29425.9	1.00089	1.00254	0.99026	1.0084
													29426.3	1.00116	1.00256	0.98734	1.00855
													29426.8	1.0018	1.00244	0.98212	1.00957
													29427.2	1.00085	1.00268	0.99467	1.00804
													29427.6	1.00243	1.00301	0.99611	1.00563
													29428.1	1.00286	1.00206	0.99185	1.01526
													29428.6	1.00189	1.00161	0.99375	1.00956
													29429	1.00257	1.00177	0.9893	1.01164
													29429.5	1.00268	1.00234	0.98563	1.01242
													29429.9	1.00244	1.00233	0.98601	1.0116
													29430.3	1.00335	1.00194	0.98525	1.00766
													29430.6	1.00155	1.00185	0.98792	1.01403
													29431	1.00235	1.00178	0.98611	1.01183
													29431.4	1.00338	1.0012	0.97876	1.01202
													29431.8	1.00118	1.00135	0.98331	1.01006
													29432.2	1.00414	1.00129	0.98458	1.00945
													29432.6	1.00168	1.0012	0.9758	1.01111
													29433	1.00352	1.00121	0.9882	1.0102
													29433.4	1.00372	1.00099	1.00142	1.00802
													29433.8	1.00455	1.00081	0.98851	1.0129
													29434.2	1.00424	1.00106	0.98238	1.00931
													29434.7	1.00409	1.00137	0.98843	1.01275
													29435.2	1.00303	1.00071	0.99542	1.01586
													29435.6	1.00446	1.00071	0.99106	1.01491
													29436	1.00492	1.00049	0.99027	1.00801
													29436.4	1.00526	1.00109	0.99857	1.01222
													29436.9	1.00441	1.00094	0.99344	1.00291
													29437.3	1.00483	1.00038	0.98259	1.00777
													29437.7	1.00438	1.00061	0.98679	1.00694
													29438.1	1.00327	1.00082	0.98672	1.00691
													29438.4	1.0063	1.00127	0.97785	1.0072
													29438.8	1.00469	1.00084	0.98268	1.01161
													29439.2	1.00582	1.00082	0.98462	1.0072
													29439.5	1.0057	1.00131	0.99548	1.01062
													29439.9	1.00559	1.00139	0.98771	1.00906
													29440.3	1.00411	1.00179	0.98973	1.00938
													29440.7	1.00489	1.00156	0.99	1.00753
													29441	1.00546	1.0019	0.97864	1.01073
													29441.4	1.00451	1.00147	0.98542	1.01013
													29441.8	1.00459	1.00246	0.97947	1.01016
													29442.1	1.00624	1.0023	0.98989	1.00965
													29442.5	1.0071	1.00279	0.98683	1.00863
													29442.8	1.00607	1.00361	0.97497	1.00583
													29443.2	1.00493	1.00397	0.98367	1.0055
													29443.5	1.00529	1.00378	0.9824	1.00458
													29443.9	1.00545	1.00464	0.98564	1.00883
													29444.2	1.00546	1.00468	0.98639	1.01395
													29444.6	1.00625	1.00448	0.9961	1.00654
													29445	1.00583	1.0055	0.99033	1.00504
													29445.3	1.00485	1.00588	0.995	1.00476
													29445.8	1.00461	1.00554	0.98564	1.0086
													29446.2	1.005	1.00679	0.9926	1.01096
													29446.7	1.00619	1.00706	0.98502	1.0081
													29447.1	1.00627	1.00691	0.98213	1.00939
													29447.6	1.00371	1.00762	0.99737	1.00531
													29448.1	1.00447	1.0078	0.98912	1.0153
													29448.5	1.0059	1.00834	0.98713	1.00949
													29449	1.00556	1.00918	0.98331	1.01086
													29449.4	1.00383	1.00946	0.99987	1.01473
													29449.9	1.00434	1.00992	0.98127	1.00899
													29450.2	1.00448	1.00968	0.99431	1.00844
													29450.6	1.00358	1.0104	0.98989	1.00972
													29450.9	1.00525	1.01019	0.99151	1.01413
													29451.3	1.00413	1.01057	0.99708	1.01035
													29451.7	1.00559	1.01033	0.99172	1.01438
													29452	1.00238	1.01098	0.98571	1.012
													29452.4	1.00356	1.01124	0.99826	1.01154
													29452.7	1.0049	1.01142	0.99224	1.01342
													29453.1	1.00283	1.0115	1.00122	1.01399
													29453.5	1.00413	1.01176	0.98629	1.01468
													29453.9	1.00358	1.01125	0.99321	1.01071
													29454.3	1.00342	1.01129	0.99616	1.01952
													29454.7	1.00275	1.0112	0.99633	1.01497
													29455.1	1.00467	1.01113	0.99136	1.01398
													29455.6	1.00513	1.01119	0.98284	1.01475
													29456	1.00343	1.01208	0.99553	1.01561
													29456.5	1.00243	1.01228	0.99382	1.01693
													29456.9	1.00262	1.01228	0.98516	1.01551
													29457.3	1.00229	1.01166	1.0087	1.0192
													29457.8	1.00289	1.01209	0.99649	1.01614
													29458.2	1.00161	1.01187	0.99902	1.01271
													29458.6	1.00308	1.01169	1.00015	1.0163
													29458.9	1.00162	1.012	0.99909	1.01034
													29459.3	1.00237	1.0123	0.98848	1.00801
													29459.7	1.00285	1.01292	0.99266	1.01246
													29460	1.00306	1.0127	0.99615	1.01761
													29460.4	1.00191	1.01244	0.98764	1.01294
													29460.7	1.00158	1.01249	0.99886	1.01463
													29461.1	1.00127	1.01225	0.99784	1.01159
													29461.4	1.00118	1.01298	1.0002	1.01334
													29461.8	1.00131	1.01338	1.00308	1.01514
													29462.1	1.00145	1.01373	1.00031	1.01079
													29462.4	1.00068	1.01404	0.99477	1.01372
													29462.8	1.00162	1.01405	0.99537	1.01407
													29463.2	1.00055	1.014	0.99061	1.01494
													29463.5	1.00193	1.0144	0.99325	1.01535
													29463.9	1.00053	1.01394	0.99156	1.01158
													29464.3	1.00032	1.01468	0.98785	1.01956
													29464.7	1.00114	1.0154	1.00279	1.01751
													29465.2	0.99885	1.0156	0.99377	1.01409
													29465.6	1.00054	1.01575	1.00184	1.02031
													29466.1	1.00009	1.01576	1.00843	1.01598
													29466.5	1.00019	1.0155	1.00319	1.01702
													29467	0.99959	1.01546	0.98852	1.01222
													29467.4	1.00013	1.01616	1.00269	1.01986
													29467.9	1.00133	1.01622	0.9969	1.0159
													29468.3	0.99917	1.01548	1.01416	1.01125
													29468.8	1.00009	1.01556	0.99671	1.01935
													29469.2	0.99981	1.0152	1.00015	1.01519
													29469.6	0.9998	1.01547	1.00418	1.01283
													29470	1.0001	1.01536	1.00469	1.01831
													29470.4	0.99985	1.01555	1.01105	1.0119
													29470.8	0.99886	1.01502	1.00244	1.02106
													29471.2	0.99957	1.01485	1.00272	1.02059
													29471.6	0.99986	1.01382	1.0044	1.01462
													29472	0.99899	1.01345	0.99207	1.01794
													29472.3	0.9991	1.01363	1.00884	1.01679
													29472.8	0.9981	1.01312	1.00059	1.01217
													29473.2	0.99894	1.01283	0.99987	1.01796
													29473.6	0.99842	1.01226	1.00755	1.02454
													29474	0.99898	1.01139	1.00438	1.01831
													29474.5	1.00009	1.01136	1.00368	1.01753
													29474.9	0.99732	1.0103	0.99438	1.01539
													29475.4	0.99857	1.00919	0.99818	1.01545
													29475.9	0.99792	1.00913	1.00513	1.01529
													29476.3	0.99793	1.00874	0.99978	1.01549
													29476.7	0.99919	1.00813	1.01054	1.0159
													29477.1	0.99776	1.00769	1.00115	1.01772
													29477.5	0.99863	1.00691	0.98835	1.00832
													29477.8	0.99648	1.00626	0.99865	1.01308
													29478.2	0.99934	1.00549	0.99143	1.0128
													29478.6	0.99723	1.00469	0.99543	1.00931
													29479	0.99804	1.00393	0.98224	1.01436
													29479.3	0.99755	1.00361	0.99038	1.02056
													29479.7	0.99783	1.00191	1.00283	1.0139
													29480.1	0.99865	1.00105	1.00122	1.00982
													29480.5	0.99738	1.00056	0.99532	1.01613
													29480.9	0.99796	1.00046	1.00951	1.01577
													29481.3	0.99725	0.99892	0.98589	1.0107
													29481.7	0.99767	0.99955	0.98941	1.0156
													29482	0.99809	0.99884	0.99881	1.01167
													29482.3	0.99788	0.99869	1.0043	1.01542
													29482.7	0.9968	0.99766	0.98865	1.01291
													29483	0.99794	0.99707	0.98935	1.00964
													29483.4	0.99739	0.9966	0.99939	1.00916
													29483.7	0.99935	0.99584	0.99881	1.00336
													29484.1	0.99724	0.99534	0.99355	1.01218
													29484.5	0.99775	0.99505	0.98904	1.00767
													29484.9	0.9973	0.99459	0.98796	1.00765
													29485.3	0.99716	0.99352	0.99277	1.00991
													29485.7	0.99693	0.99367	1.00383	1.01066
													29486.2	0.99637	0.99302	0.99803	1.00671
													29486.7	0.99714	0.99249	0.98417	1.01337
													29487.1	0.99827	0.9929	0.98836	1.0062
													29487.6	0.99852	0.99196	0.99502	1.01229
													29488.1	0.99879	0.99162	0.99744	1.01245
													29488.5	0.99799	0.99217	0.99782	1.0099
													29489	0.99824	0.99185	0.99286	1.0066
													29489.4	0.99871	0.99116	1.00019	1.00762
													29489.8	0.99741	0.99067	0.99377	1.00756
													29490.2	0.99798	0.99101	0.98661	1.01258
													29490.5	0.99844	0.99024	0.9824	1.01235
													29490.9	0.99811	0.99017	0.97479	1.01022
													29491.2	0.99695	0.98974	0.98583	1.0048
													29491.6	0.99745	0.9895	0.98898	1.00604
													29492	0.99873	0.99013	0.99919	1.00981
													29492.4	0.99855	0.98931	0.99124	1.00703
													29492.8	0.99917	0.9893	0.98907	1.00519
													29493.2	0.99792	0.98941	0.98575	1.006
													29493.5	0.99782	0.98883	1.00284	1.00353
													29493.9	0.99864	0.98921	0.99908	1.00483
													29494.3	0.99851	0.98894	0.99142	1.01149
													29494.8	0.99883	0.98931	0.99008	1.0073
													29495.2	0.99763	0.98928	0.99044	0.99909
													29495.7	0.99779	0.98907	0.98937	1.00433
													29496.1	0.99897	0.9888	1.00066	0.99955
													29496.6	0.9994	0.98949	1.00328	1.00743
													29497	0.99951	0.98976	0.9917	1.00463
													29497.4	0.99974	0.9893	1.001	1.00279
													29497.8	0.99959	0.98991	0.99499	1.00331
													29498.2	0.99885	0.98972	0.98878	0.99942
													29498.6	1.00042	0.99014	0.99049	1.00773
													29499	0.99899	0.99054	0.98876	1.00545
													29499.4	0.99802	0.99065	0.98471	0.99984
													29499.7	0.99858	0.99076	0.99655	0.99821
													29500.1	0.99927	0.99098	0.99359	0.99835
													29500.4	0.99843	0.99149	0.99511	1.00138
													29500.8	0.99851	0.99173	0.99939	1.00276
													29501.1	0.99992	0.99152	0.99075	1.005
													29501.5	0.99983	0.99201	0.9975	1.00024
													29501.8	1.00065	0.99226	0.9963	0.99513
													29502.2	0.99935	0.99241	0.99731	0.99783
													29502.5	1.00066	0.99284	0.99065	0.99907
													29502.9	1.00053	0.99311	1.00451	0.99426
													29503.3	0.99931	0.99337	0.99728	0.99513
													29503.7	0.9999	0.99375	0.99669	1.00253
													29504.1	1.00099	0.99418	1.00652	0.99895
													29504.5	1.00089	0.99459	0.99872	0.99302
													29505	0.99913	0.99467	0.99645	0.99602
													29505.4	1.00186	0.99485	0.99399	0.99163
													29505.8	1.00022	0.99534	0.9939	1.0001
													29506.3	0.99897	0.99519	0.99817	0.99729
													29506.7	1.00066	0.9958	0.99271	0.99716
													29507.2	0.99973	0.99587	0.99599	0.99763
													29507.7	0.99954	0.99617	0.99779	0.99389
													29508.2	1.00082	0.99623	1.00433	0.99341
													29508.5	1.00094	0.99689	0.99951	1.00036
													29509	1.00033	0.99698	0.99368	0.99634
													29509.4	1.00157	0.99659	1.00165	0.9968
													29509.8	1.00116	0.99719	0.98449	0.99018
													29510.3	1.0013	0.99711	1.00115	0.99844
													29510.6	1.00107	0.99747	0.99337	0.99677
													29511	1.0008	0.99753	0.97987	0.99704
													29511.4	1.00006	0.99742	0.98982	1.00103
													29511.8	1.00136	0.9978	0.9917	1.00183
													29512.1	0.99973	0.99718	0.99971	1.00051
													29512.6	1.00191	0.99751	0.99491	0.99582
													29513	1.00138	0.99826	0.99623	0.99506
													29513.4	1.00092	0.99777	0.99996	0.99975
													29513.8	1.00126	0.99766	0.99781	0.99758
													29514.3	1.00223	0.99742	0.99651	0.9997
													29514.8	1.00231	0.99773	0.98692	0.99614
													29515.2	1.00143	0.9969	0.99166	1.00095
													29515.7	1.00112	0.99732	0.99799	1.00259
													29516.1	1.00133	0.99702	0.98918	1.00226
													29516.5	1.00208	0.99694	0.98481	0.99755
													29516.9	1.00291	0.99661	0.98851	0.99719
													29517.3	1.00133	0.99625	0.97728	0.99692
													29517.7	1.00168	0.99551	0.99479	0.99537
													29518.1	1.00162	0.99689	0.99925	0.99537
													29518.4	1.00199	0.9961	0.99468	0.99695
													29518.8	1.00232	0.99604	0.99001	0.99803
													29519.2	1.0014	0.99558	0.98083	1.00025
													29519.5	1.00032	0.99574	0.99029	0.99688
													29519.9	1.00207	0.99573	0.99089	0.99215
													29520.3	1.00275	0.99527	0.98256	1.0018
													29520.7	1.00221	0.9954	0.9909	0.99969
													29521.1	1.00326	0.99492	0.99321	1.0002
													29521.5	1.00159	0.99496	0.98643	1.00063
													29521.8	1.00248	0.99437	0.99031	1.00301
													29522.2	1.00002	0.99457	0.99052	1.00285
													29522.5	1.00205	0.99453	0.98254	0.99786
													29522.8	1.00101	0.99465	0.98107	1.0011
													29523.2	1.00142	0.99434	0.98067	0.99918
													29523.6	1.00046	0.99407	0.97535	1.00179
													29523.9	1.00138	0.99455	0.98515	1.00162
													29524.3	1.00185	0.99422	0.984	1.00206
													29524.7	1.00234	0.99442	0.971	1.00344
													29525.1	1.00068	0.99405	0.98935	1.00066
													29525.5	1.00207	0.99452	0.99103	0.99962
													29526	1.00148	0.99418	0.99105	1.00244
													29526.5	1.00263	0.99445	0.99196	1.00657
													29527	1.00136	0.99447	0.98568	1.00958
													29527.4	1.00198	0.99431	0.98521	1.00941
													29527.9	0.99962	0.99435	0.99338	1.01062
													29528.3	1.00127	0.99503	0.99216	1.00042
													29528.8	1.00012	0.99475	0.98283	1.00986
													29529.2	1.0019	0.99465	0.98801	1.00783
													29529.6	1.00103	0.99506	0.98519	1.00689
													29530	1.00198	0.99508	0.98615	1.00933
													29530.3	1.00064	0.99527	0.98664	1.00527
													29530.7	1.00173	0.99556	1.00253	1.00939
													29531.1	1.00188	0.99542	0.98813	1.00866
													29531.4	0.99923	0.99604	0.98824	1.00794
													29531.8	1.00115	0.9954	0.98472	1.00696
													29532.1	1.00074	0.99576	0.99716	1.00828
													29532.5	1.00046	0.99615	0.98828	1.01348
													29532.9	0.99987	0.99622	0.98355	1.00522
													29533.3	1.00017	0.99638	0.99233	1.00267
													29533.7	1.0009	0.99634	0.98999	1.0073
													29534.1	1.00058	0.99636	0.99584	1.00731
													29534.5	0.99956	0.99695	1.00174	1.01034
													29535	1.00144	0.99652	1.0012	1.01171
													29535.4	1.0006	0.99703	1.00208	1.00673
													29535.9	1.00111	0.99674	1.00311	1.00586
													29536.4	1.00264	0.99719	0.99976	1.01113
													29536.8	1.00049	0.99715	1.0067	1.00768
													29537.2	1.00052	0.99713	1.00365	1.00548
													29537.6	1.00069	0.99726	1.0049	1.01238
													29538	0.99882	0.99762	1.00204	1.01259
													29538.4	0.9994	0.99775	1.01299	1.01277
													29538.8	0.99919	0.99732	1.01135	1.00615
													29539.1	0.99974	0.99731	1.00164	1.00934
													29539.5	0.99869	0.9973	0.99861	1.01022
													29539.8	0.99991	0.9968	0.99851	1.00982
													29540.2	0.99984	0.99698	0.99562	1.01013
													29540.6	0.99846	0.99668	1.01643	1.01342
													29540.9	0.99938	0.9963	1.01167	1.00557
													29541.2	0.99921	0.99594	1.00587	1.00468
													29541.5	0.99861	0.99605	1.00683	1.00324
													29541.9	1.00041	0.99594	1.00563	1.00599
													29542.3	0.99925	0.99633	1.0133	1.00371
													29542.6	0.9994	0.99557	1.0231	1.00444
													29543	0.99804	0.99555	1.00729	1.00863
													29543.4	0.99783	0.99614	1.00578	1.00492
													29543.8	0.99793	0.9956	0.99943	1.00512
													29544.2	0.99855	0.99465	1.00896	1.00633
													29544.6	0.99911	0.99463	1.01464	1.00896
													29545.1	0.99852	0.99456	1.00894	1.00807
													29545.5	0.99744	0.99407	1.00298	1.00341
													29545.9	0.99763	0.99379	1.01306	1.00691
													29546.4	0.9977	0.99398	1.00607	1.00475
													29546.9	0.99787	0.99364	1.00077	1.0091
													29547.3	0.99784	0.99338	1.00563	1.01045
													29547.8	0.99739	0.99312	1.00734	1.01568
													29548.2	0.9978	0.99316	0.99979	1.01193
													29548.7	0.99708	0.99266	1.00326	1.01026
													29549.1	0.99746	0.99235	0.99865	1.00972
													29549.5	0.99866	0.99202	1.00518	1.00803
													29549.9	0.99817	0.99192	0.99503	1.0119
													29550.3	0.99859	0.99171	1.00375	1.00907
													29550.7	0.99829	0.99196	1.00751	1.00367
													29551	0.99797	0.9916	1.0018	1.00349
													29551.4	0.99805	0.99094	1.00519	1.0006
													29551.8	0.99924	0.99151	0.98842	1.00472
													29552.2	0.99671	0.99135	0.99836	1.00605
													29552.6	0.9983	0.99172	0.99584	1.00811
													29553	0.99825	0.99152	0.99421	1.0085
													29553.5	0.99715	0.99176	0.99036	1.00731
													29553.9	0.99695	0.99133	1.00766	1.00379
													29554.4	0.99556	0.9916	0.99074	1.00778
													29554.8	0.99709	0.99098	0.99637	1.00364
													29555.3	0.99753	0.99108	0.99926	1.00745
													29555.7	0.99672	0.99139	0.9984	1.00627
													29556.2	0.99751	0.99118	1.00521	1.00322
													29556.5	0.99694	0.992	1.00712	1.00938
													29556.9	0.99748	0.99253	1.00234	1.00247
													29557.3	0.99867	0.99208	0.9885	1.00823
													29557.7	0.99953	0.99237	0.99521	1.00124
													29558	0.99735	0.99282	0.98883	1.00216
													29558.4	0.99771	0.99232	1.00802	1.00764
													29558.8	0.99805	0.9932	0.99807	1.00612
													29559.2	0.99869	0.99338	1.00554	1.00177
													29559.6	0.99782	0.99381	0.99898	0.99927
													29560	0.99613	0.99484	0.99921	1.00275
													29560.3	0.99688	0.99513	0.99936	1.0083
													29560.7	0.99738	0.99525	0.99001	1.00909
													29561.1	0.99794	0.9953	1.0011	1.00637
													29561.5	0.9965	0.99559	1.00037	1.00562
													29561.8	0.99731	0.99566	1.00089	1.00375
													29562.2	0.99644	0.99674	0.99467	1.00608
													29562.5	0.99528	0.99675	1.00469	1.00973
													29562.8	0.99733	0.99759	0.99833	1.0035
													29563.2	0.99576	0.99793	0.98764	1.00313
													29563.6	0.99747	0.99866	1.00652	1.0052
													29563.9	0.996	0.99958	0.9992	1.00096
													29564.3	0.99729	0.99948	1.00818	1.00662
													29564.7	0.99551	1.00008	0.99978	1.00208
													29565.1	0.99655	1.0006	0.99979	1.00351
													29565.5	0.99569	1.00071	0.99942	1.00024
													29566	0.99638	1.00136	1.00474	1.00596
													29566.5	0.99544	1.00167	1.00077	0.99993
													29567	0.99769	1.00195	1.00249	1.00516
													29567.4	0.99824	1.00221	0.99548	1.00909
													29567.9	0.99641	1.00357	1.0062	1.00648
													29568.3	0.99684	1.00347	1.00117	1.00818
													29568.8	0.99693	1.00409	0.99371	1.00322
													29569.2	0.99631	1.00495	1.00261	1.00868
													29569.6	0.99649	1.00491	1.00036	1.00658
													29570	0.99559	1.00495	1.00172	1.00629
													29570.3	0.99716	1.00539	0.99271	1.00667
													29570.7	0.99707	1.00586	0.99183	1.00652
													29571	0.99638	1.00699	1.00059	1.01057
													29571.4	0.9959	1.00711	0.99633	1.00749
													29571.8	0.99693	1.00817	0.99054	1.0081
													29572.1	0.99652	1.0079	0.98659	1.00675
													29572.5	0.99618	1.00795	1.00145	1.0051
													29572.9	0.99612	1.0084	0.99888	1.00276
													29573.3	0.99647	1.00844	0.99445	1.00495
													29573.7	0.99732	1.00891	1.00609	1.0097
													29574.2	0.99635	1.01006	0.99357	1.00444
													29574.5	0.9957	1.01049	0.99597	1.00943
													29575	0.99631	1.01048	1.00478	1.01293
													29575.5	0.99666	1.01097	1.00279	1.01097
													29575.9	0.99702	1.01095	0.99045	1.00646
													29576.4	0.99778	1.01137	0.99996	1.00963
													29576.8	0.99806	1.01179	1.00775	1.01035
													29577.2	0.99575	1.01179	1.0078	1.01004
													29577.6	0.99769	1.01215	1.00204	1.00989
													29578	0.99759	1.0125	0.99237	1.00415
													29578.4	0.99644	1.01274	1.00805	1.0064
													29578.8	0.99733	1.01275	1.00266	1.0063
													29579.1	0.99926	1.0131	1.00544	1.00592
													29579.5	0.99701	1.01342	0.99481	1.0058
													29579.9	0.99605	1.01368	1.00326	1.00653
													29580.2	0.99754	1.01328	1.0043	1.01062
													29580.6	0.99494	1.01277	1.01352	1.01161
													29580.9	0.99878	1.01382	1.00985	1.0147
													29581.3	0.99643	1.01299	0.99988	1.0127
													29581.6	0.99647	1.0136	1.00212	1.01112
													29581.9	0.99734	1.01383	1.00872	1.00692
													29582.3	0.99778	1.0134	1.01109	1.01045
													29582.7	0.99753	1.01325	1.0136	1.0142
													29583	0.99779	1.013	1.01131	1.01661
													29583.5	0.99641	1.01309	1.02006	1.01144
													29583.8	0.99703	1.01279	1.01277	1.01306
													29584.3	0.99772	1.01256	1.01077	1.00404
													29584.7	0.99724	1.01255	1.01254	1.01044
													29585.2	0.99807	1.01222	1.00026	1.01165
													29585.6	0.99712	1.01137	1.00675	1.01182
													29586.1	0.99616	1.01154	1.00345	1.00739
													29586.5	0.99723	1.01101	1.00501	1.01201
													29586.9	0.99791	1.01017	1.01023	1.0099
													29587.5	0.99847	1.00996	0.99861	1.0089
													29587.9	0.9967	1.01012	1.0063	1.01269
													29588.3	0.99813	1.00956	1.01035	1.01374
													29588.8	0.99909	1.00914	1.00052	1.01041
													29589.2	0.99774	1.00884	1.01527	1.01152
													29589.6	0.99777	1.00846	1.01444	1.01401
													29590	0.99801	1.00767	1.00463	1.01306
													29590.4	0.99858	1.00772	1.00962	1.00523
													29590.8	0.99704	1.00694	1.01684	1.00572
													29591.2	0.9975	1.00656	1.00875	1.00611
													29591.6	0.99902	1.0057	1.01272	1.00862
													29592	0.99678	1.0054	1.01325	1.01106
													29592.4	0.99879	1.00528	1.00666	1.0078
													29592.8	0.99882	1.005	1.01196	1.01056
													29593.2	0.9987	1.00444	1.00492	1.00863
													29593.7	0.9977	1.00303	1.00125	1.00223
													29594.1	0.99938	1.00303	1.00449	1.00867
													29594.6	0.99811	1.00286	1.00853	1.01213
													29595	0.9984	1.00224	1.01663	1.00624
													29595.5	0.99867	1.00207	1.00924	1.00572
													29595.9	0.99937	1.00145	1.00948	1.00385
													29596.3	0.99811	1.00048	1.00299	1.00345
													29596.7	0.99799	1.00036	1.00678	1.00369
													29597.1	1.00024	1.00025	1.01847	1.01093
													29597.5	0.99849	0.99987	1.01233	1.00551
													29597.9	0.9992	0.9998	1.0095	1.00756
													29598.2	0.99851	0.99936	1.0095	1.00057
													29598.6	0.99977	0.99831	1.00037	1.00283
													29599	0.99853	0.99827	0.9962	1.00021
													29599.4	0.99807	0.99781	1.00796	1.00001
													29599.8	0.99964	0.99724	0.99718	0.9956
													29600.2	0.99887	0.99706	1.00622	1.00252
													29600.6	0.99774	0.99711	1.00208	1.00269
													29601	0.99931	0.99697	1.00893	1.00306
													29601.3	1.00001	0.99664	0.99782	1.00168
													29601.7	0.99854	0.9962	1.00198	0.99687
													29602.1	0.99887	0.99564	0.9935	1.00059
													29602.4	0.99679	0.99557	1.00982	1.00456
													29602.7	0.99885	0.99508	0.99328	1.00564
													29603.1	0.99827	0.99486	1.00152	0.99909
													29603.5	0.99852	0.99525	0.99002	0.99927
													29603.8	0.99995	0.99503	1.00242	0.99823
													29604.2	0.99812	0.99442	1.00867	0.99832
													29604.6	0.99955	0.99388	1.00828	1.00061
													29605	0.99865	0.99382	1.0016	0.99609
													29605.5	0.9986	0.99381	1.00771	0.99868
													29605.9	0.99859	0.99307	1.00422	0.99857
													29606.4	0.999	0.99332	0.99132	1.00183
													29606.9	0.99834	0.99275	0.98962	0.9969
													29607.4	0.99774	0.99299	1.00126	0.99604
													29607.9	0.99918	0.99254	0.99612	0.99888
													29608.3	0.99839	0.99258	0.99155	0.99629
													29608.8	0.99895	0.99196	1.00719	0.99598
													29609.2	0.99895	0.99203	1.00297	0.99751
													29609.6	0.99876	0.99156	1.01174	0.99636
													29610	0.99915	0.99125	0.99846	0.99396
													29610.3	0.99988	0.99073	0.99672	0.99571
													29610.7	0.9985	0.99066	1.00065	0.99237
													29611.1	0.99954	0.99075	0.98944	0.99719
													29611.4	1.0003	0.99064	1.0006	0.99269
													29611.8	0.99872	0.98977	1.00449	0.98901
													29612.2	0.99994	0.98972	1.00114	0.98766
													29612.5	0.99859	0.98966	1.00437	0.99779
													29612.9	0.99863	0.98982	0.99482	0.99424
													29613.4	0.99927	0.98948	0.99632	0.9944
													29613.8	0.99912	0.98973	0.99941	0.9964
													29614.2	1.00068	0.98965	0.99202	0.98964
													29614.6	0.99921	0.98978	1.00386	0.99204
													29615	1.00018	0.98967	1.00431	0.98929
													29615.5	0.99863	0.98914	1.00203	0.99203
													29616	0.99837	0.9896	1.00475	0.98929
													29616.4	0.99754	0.98944	1.00742	0.9897
													29616.8	0.99874	0.98963	1.00151	0.98657
													29617.3	0.99976	0.9899	1.00943	0.99034
													29617.7	0.9987	0.98962	1.0005	0.99074
													29618.1	0.99789	0.98985	0.99662	0.9897
													29618.5	0.99875	0.98987	1.00546	0.99063
													29618.8	0.99918	0.9899	1.00013	0.98779
													29619.2	0.99748	0.99033	0.99944	0.9864
													29619.6	0.99802	0.99095	1.00427	0.98595
													29620	0.99994	0.99137	1.00359	0.98631
													29620.3	0.99936	0.99086	0.99063	0.99273
													29620.7	0.99801	0.9912	1.00146	0.98975
													29621	0.9976	0.99148	1.00855	0.98569
													29621.4	0.99872	0.99212	1.0047	0.9896
													29621.7	0.99941	0.99204	1.00454	0.98695
													29622.1	0.99843	0.9921	0.99251	0.98793
													29622.4	0.99873	0.99287	0.99684	0.99352
													29622.8	0.99772	0.99295	0.99954	0.99129
													29623.2	1	0.99303	1.00631	0.98819
													29623.6	0.99808	0.99336	1.00251	0.98724
													29624	0.99952	0.99384	0.99645	0.98784
													29624.4	0.99754	0.99365	0.99783	0.98965
													29624.9	0.99878	0.99426	1.00662	0.9925
													29625.3	0.99817	0.99478	0.99622	0.99086
													29625.8	0.99879	0.99432	1.00519	0.9869
													29626.2	0.99712	0.9945	0.99325	0.98607
													29626.7	0.99853	0.99489	0.99457	0.97935
													29627.1	0.99888	0.995	1.0048	0.98469
													29627.6	0.99907	0.99493	1.00369	0.98829
													29628.1	0.99912	0.99509	0.99483	0.98778
													29628.5	0.9987	0.99492	1.00318	0.98866
													29629	0.99783	0.99588	0.99717	0.98875
													29629.4	0.999	0.99518	0.9916	0.99153
													29629.8	0.99834	0.99504	0.98879	0.98815
													29630.2	0.99826	0.99576	0.99621	0.98934
													29630.6	0.99748	0.99576	0.9892	0.98971
													29631	0.99958	0.99569	1.0033	0.98751
													29631.3	0.99739	0.99608	0.98758	0.99057
													29631.7	0.99645	0.99607	0.9939	0.9882
													29632.1	0.99807	0.99596	0.9941	0.98491
													29632.5	0.99792	0.99598	0.98666	0.98609
													29632.9	1.00002	0.99678	0.99366	0.98922
													29633.4	0.9959	0.99608	0.9971	0.98699
													29633.8	0.99914	0.99605	0.97926	0.98755
													29634.3	0.99856	0.99594	1.00073	0.98877
													29634.8	0.99759	0.99589	0.99771	0.9938
													29635.2	0.99787	0.99603	0.99401	0.98907
													29635.7	0.99814	0.99633	0.99884	0.99351
													29636.1	0.99777	0.99605	1.00414	0.98942
													29636.5	0.9988	0.99612	0.99131	0.99064
													29636.9	0.99739	0.99602	0.99362	0.9883
													29637.3	0.9994	0.99617	0.99497	0.9832
													29637.7	0.99738	0.9968	1.00381	0.98595
[truncated: 1,959 more rows]

## Sheet: Fig3
Fig.3a	solid line								dashed line									Fig.3b	Fe2O3			Sn-Fe2O3			Ti-Fe2O3			SnTi-Fe2O3			Fig.3c						Fig.3d
	As-synthesized Fe2O3		As-synthesized Sn-Fe2O3		As-synthesized Ti-Fe2O3		As-synthesized SnTi-Fe2O3		Annealed Fe2O3		Annealed Sn-Fe2O3		Annealed Ti-Fe2O3		Annealed SnTi-Fe2O3		(Before annealing)	0	2.7093	0.0003	13	2.7246	0.000948	13	2.7256	0.00099	13	2.7261	0.00097			Fe2O3	Sn-Fe2O3	Ti-Fe2O3	SnTi-Fe2O3			Fe2O3	SnTi-Fe2O3 (Before annealing)	SnTi-Fe2O3 (After annealing)
20.02	22290	20	19900	19.9	15383.3	20	18493.3	20	20606.7	20.04	14310	20	20896.7	20.04	18633.3		(After annealing)	0	2.7095	0.0003	13	2.7112	0.000948	13	2.7114	0.00099	13	2.7116	0.00097		20.3	116405	98267	130843	123749		0.01	-0.08703	-0.08084	-0.05867
20.07	22293.3	20.05	19793.3	19.95	14843.3	20.05	18193.3	20.05	21123.3	20.09	14380	20.05	21100	20.09	18143.3																20.35	115672	97929	131096	123673		0.02	-0.17302	-0.1611	-0.11671
20.12	22666.7	20.1	19780	20	15196.7	20.1	17580	20.1	20563.3	20.14	14146.7	20.1	21053.3	20.14	18406.7																20.4	115859	97884	131149	123655		0.03	-0.25695	-0.24019	-0.17348
20.17	22523.3	20.15	19866.7	20.05	14906.7	20.15	17416.7	20.15	20923.3	20.19	14343.3	20.15	21003.3	20.19	18693.3																20.45	116272	97635	131393	124013		0.04	-0.33786	-0.31753	-0.22839
20.22	22460	20.2	20216.7	20.1	14840	20.2	17620	20.2	20853.3	20.24	14320	20.2	20783.3	20.24	18016.7																20.5	115886	98160	131116	123448		0.05	-0.41484	-0.39258	-0.28089
20.27	22170	20.25	20056.7	20.15	15100	20.25	18000	20.25	20736.7	20.29	14206.7	20.25	20933.3	20.29	18680																20.55	116211	98136	131085	123426		0.06	-0.4871	-0.46476	-0.3305
20.32	22900	20.3	19653.3	20.2	15090	20.3	17973.3	20.3	20650	20.34	14190	20.3	20863.3	20.34	18580																20.6	115706	97754	131146	123532		0.07	-0.55392	-0.53356	-0.37677
20.37	22550	20.35	19863.3	20.25	15473.3	20.35	18276.7	20.35	20926.7	20.39	14326.7	20.35	21066.7	20.39	18500																20.65	116619	98532	131646	123438		0.08	-0.61473	-0.59847	-0.41937
20.42	22763.3	20.4	19423.3	20.3	15023.3	20.4	17996.7	20.4	20973.3	20.44	13876.7	20.4	21030	20.44	18400																20.7	116283	97844	131046	122878		0.09	-0.66908	-0.65902	-0.45802
20.47	22383.3	20.45	19953.3	20.35	14713.3	20.45	17880	20.45	20786.7	20.49	13966.7	20.45	20896.7	20.49	18586.7																20.75	116159	98273	130662	124003		0.1	-0.71668	-0.71476	-0.49253
20.52	22826.7	20.5	19976.7	20.4	15223.3	20.5	17536.7	20.5	21156.7	20.54	14326.7	20.5	20416.7	20.54	18330																20.8	116767	97943	131379	123168		0.11	-0.75736	-0.76533	-0.52281
20.57	21966.7	20.55	19603.3	20.45	14863.3	20.55	17663.3	20.55	20883.3	20.59	14093.3	20.55	20530	20.59	18426.7																20.85	116436	97941	130991	123195		0.12	-0.79112	-0.81038	-0.54885
20.62	22450	20.6	20023.3	20.5	14900	20.6	17230	20.6	21246.7	20.64	14093.3	20.6	20926.7	20.64	18493.3																20.9	116034	98164	130550	123083		0.13	-0.81806	-0.84964	-0.5707
20.67	22323.3	20.65	19823.3	20.55	14856.7	20.65	17926.7	20.65	21003.3	20.69	14446.7	20.65	20580	20.69	18396.7																20.95	116224	97650	131103	123391		0.14	-0.83847	-0.88292	-0.58852
20.72	22143.3	20.7	19586.7	20.6	14536.7	20.7	17670	20.7	21073.3	20.74	14396.7	20.7	20773.3	20.74	18390																21	116047	98057	130743	123403		0.15	-0.8527	-0.91009	-0.60252
20.77	22430	20.75	19510	20.65	14523.3	20.75	17690	20.75	21286.7	20.79	14323.3	20.75	20326.7	20.79	18263.3																21.05	116715	98130	131140	123628		0.16	-0.86126	-0.93111	-0.61295
20.82	22546.7	20.8	19913.3	20.7	14716.7	20.8	17766.7	20.8	20826.7	20.84	14416.7	20.8	20346.7	20.84	18506.7																21.1	116326	97835	131149	123144		0.17	-0.86471	-0.94603	-0.62014
20.87	22006.7	20.85	19636.7	20.75	14946.7	20.85	18160	20.85	21366.7	20.89	13843.3	20.85	20303.3	20.89	18610																21.15	116535	98064	131627	123283		0.18	-0.8637	-0.95498	-0.62443
20.92	22003.3	20.9	19700	20.8	14540	20.9	18006.7	20.9	21236.7	20.94	14236.7	20.9	20470	20.94	18783.3																21.2	116161	97883	131353	123354		0.19	-0.85892	-0.95818	-0.62621
20.97	22420	20.95	19510	20.85	14720	20.95	17856.7	20.95	21370	20.99	14210	20.95	21193.3	20.99	18143.3																21.25	116882	98049	130417	123055		0.2	-0.8511	-0.95595	-0.62585
21.02	22233.3	21	19866.7	20.9	14850	21	17440	21	21176.7	21.04	14323.3	21	21230	21.04	18626.7																21.3	116938	97837	130789	123347		0.21	-0.84096	-0.94868	-0.62376
21.07	22753.3	21.05	19700	20.95	14503.3	21.05	17766.7	21.05	21450	21.09	13990	21.05	20553.3	21.09	18596.7																21.35	116693	98432	130843	122944		0.22	-0.82922	-0.93684	-0.62031
21.12	22733.3	21.1	19990	21	14703.3	21.1	17830	21.1	21580	21.14	14373.3	21.1	20980	21.14	18730																21.4	116697	98034	130762	123766		0.23	-0.81657	-0.92096	-0.61588
21.17	22683.3	21.15	19573.3	21.05	15056.7	21.15	17743.3	21.15	20786.7	21.19	14293.3	21.15	20693.3	21.19	18473.3																21.45	117134	98628	130828	123832		0.24	-0.80364	-0.90164	-0.6108
21.22	22686.7	21.2	19903.3	21.1	15016.7	21.2	17973.3	21.2	20990	21.24	14346.7	21.2	20566.7	21.24	18583.3																21.5	116302	98304	131073	122975		0.25	-0.791	-0.87951	-0.60539
21.27	22743.3	21.25	19953.3	21.15	15066.7	21.25	17976.7	21.25	21663.3	21.29	14023.3	21.25	20900	21.29	18970																21.55	116989	98406	130467	123604		0.26	-0.77913	-0.85523	-0.59994
21.32	22016.7	21.3	20436.7	21.2	15480	21.3	17803.3	21.3	21360	21.34	14186.7	21.3	20856.7	21.34	18396.7																21.6	116618	98445	130764	123260		0.27	-0.76844	-0.82949	-0.59468
21.37	22170	21.35	19836.7	21.25	14423.3	21.35	17756.7	21.35	21360	21.39	13960	21.35	20833.3	21.39	18726.7																21.65	117497	97988	130577	123088		0.28	-0.75925	-0.80295	-0.58981
21.42	22373.3	21.4	19876.7	21.3	14830	21.4	17950	21.4	21346.7	21.44	13900	21.4	21096.7	21.44	18866.7																21.7	117534	98620	131201	123122		0.29	-0.75177	-0.77628	-0.58549
21.47	22363.3	21.45	20160	21.35	15293.3	21.45	18253.3	21.45	21130	21.49	14346.7	21.45	20743.3	21.49	18433.3																21.75	117040	98390	130502	122883		0.3	-0.74611	-0.75009	-0.58185
21.52	22993.3	21.5	19673.3	21.4	15230	21.5	18010	21.5	21110	21.54	14103.3	21.5	20820	21.54	18900																21.8	116883	98405	130760	123102		0.31	-0.74232	-0.72496	-0.57898
21.57	22690	21.55	19636.7	21.45	14836.7	21.55	17663.3	21.55	21856.7	21.59	14426.7	21.55	20553.3	21.59	19126.7																21.85	116578	97880	130517	123384		0.32	-0.74034	-0.70141	-0.57693
21.62	22183.3	21.6	20160	21.5	15073.3	21.6	17570	21.6	21826.7	21.64	13903.3	21.6	20986.7	21.64	18643.3																21.9	117332	98303	130689	123670		0.33	-0.74004	-0.67986	-0.57572
21.67	22736.7	21.65	19823.3	21.55	15420	21.65	17990	21.65	21560	21.69	14363.3	21.65	20966.7	21.69	19130																21.95	116975	98568	130322	122369		0.34	-0.74125	-0.6607	-0.57536
21.72	21783.3	21.7	19643.3	21.6	14903.3	21.7	18023.3	21.7	21400	21.74	14153.3	21.7	21016.7	21.74	18193.3																22	116501	98813	130445	122905		0.35	-0.74373	-0.64418	-0.57582
21.77	22520	21.75	19956.7	21.65	15320	21.75	17956.7	21.75	21653.3	21.79	14190	21.75	20193.3	21.79	18810																22.05	116601	98316	130521	123571		0.36	-0.7472	-0.63049	-0.57708
21.82	22296.7	21.8	19800	21.7	14946.7	21.8	17836.7	21.8	21486.7	21.84	14373.3	21.8	20330	21.84	18860																22.1	116363	98270	130712	123209		0.37	-0.75139	-0.61973	-0.57907
21.87	22256.7	21.85	19730	21.75	14566.7	21.85	17796.7	21.85	21790	21.89	13880	21.85	20906.7	21.89	19193.3																22.15	116243	98605	130704	123142		0.38	-0.756	-0.61192	-0.58175
21.92	22623.3	21.9	19970	21.8	15073.3	21.9	17653.3	21.9	21283.3	21.94	14010	21.9	20446.7	21.94	18500																22.2	116728	98549	130466	122996		0.39	-0.76074	-0.60697	-0.58506
21.97	22226.7	21.95	19463.3	21.85	14883.3	21.95	18046.7	21.95	21756.7	21.99	14073.3	21.95	20566.7	21.99	19066.7																22.25	116419	98974	130615	123824		0.4	-0.76535	-0.60475	-0.58893
22.02	22753.3	22	19646.7	21.9	15196.7	22	17960	22	21710	22.04	14263.3	22	20876.7	22.04	18743.3																22.3	116735	98681	130407	123588		0.41	-0.76959	-0.60504	-0.59331
22.07	22523.3	22.05	20373.3	21.95	14776.7	22.05	17796.7	22.05	21366.7	22.09	13876.7	22.05	20570	22.09	18923.3																22.35	116475	98199	130162	123667		0.42	-0.77328	-0.60759	-0.59815
22.12	22450	22.1	19830	22	15313.3	22.1	17493.3	22.1	22080	22.14	14096.7	22.1	20233.3	22.14	18666.7																22.4	116963	99115	130790	123841		0.43	-0.77625	-0.61209	-0.6034
22.17	22396.7	22.15	19763.3	22.05	14943.3	22.15	17840	22.15	21933.3	22.19	13953.3	22.15	20626.7	22.19	18760																22.45	116358	98427	130631	123999		0.44	-0.77842	-0.61821	-0.60902
22.22	22656.7	22.2	19830	22.1	15130	22.2	17600	22.2	21640	22.24	13990	22.2	20393.3	22.24	18616.7																22.5	116778	98638	130730	123655		0.45	-0.77971	-0.62562	-0.61496
22.27	22983.3	22.25	19803.3	22.15	14836.7	22.25	18036.7	22.25	21523.3	22.29	14350	22.25	20740	22.29	18403.3																22.55	116492	98975	129849	123565		0.46	-0.78014	-0.63397	-0.6212
22.32	22456.7	22.3	19806.7	22.2	14703.3	22.3	17793.3	22.3	21543.3	22.34	14256.7	22.3	20640	22.34	18563.3																22.6	115786	99180	130058	123906		0.47	-0.77975	-0.64293	-0.62773
22.37	22876.7	22.35	19806.7	22.25	14843.3	22.35	17503.3	22.35	21140	22.39	14496.7	22.35	20506.7	22.39	18970																22.65	116139	99581	130909	123746		0.48	-0.77861	-0.65218	-0.63452
22.42	22743.3	22.4	19680	22.3	14830	22.4	17836.7	22.4	21180	22.44	14460	22.4	21166.7	22.44	18700																22.7	116436	98753	130199	124143		0.49	-0.77684	-0.66145	-0.64155
22.47	22860	22.45	19686.7	22.35	14940	22.45	18150	22.45	21800	22.49	14143.3	22.45	21176.7	22.49	18846.7																22.75	116056	99295	130499	123813		0.5	-0.77458	-0.67049	-0.64883
22.52	22353.3	22.5	19793.3	22.4	15243.3	22.5	17846.7	22.5	21396.7	22.54	14063.3	22.5	20763.3	22.54	18970																22.8	116725	99414	130403	124260		0.51	-0.77199	-0.67911	-0.65634
22.57	22563.3	22.55	19493.3	22.45	15140	22.55	18243.3	22.55	22006.7	22.59	14510	22.55	20646.7	22.59	18483.3																22.85	115958	99262	130113	124356		0.52	-0.76922	-0.68715	-0.66408
22.62	22786.7	22.6	19723.3	22.5	15006.7	22.6	18306.7	22.6	21633.3	22.64	14270	22.6	20833.3	22.64	18813.3																22.9	116717	99844	130876	124832		0.53	-0.76646	-0.6945	-0.67204
22.67	21996.7	22.65	19743.3	22.55	15043.3	22.65	18303.3	22.65	21316.7	22.69	14106.7	22.65	21303.3	22.69	18993.3																22.95	116287	99451	130729	125343		0.54	-0.76385	-0.70112	-0.68022
22.72	22843.3	22.7	19880	22.6	15006.7	22.7	17883.3	22.7	20820	22.74	14046.7	22.7	21040	22.74	19323.3																23	116246	99657	130939	124953		0.55	-0.76155	-0.70697	-0.68862
22.77	22500	22.75	19886.7	22.65	14963.3	22.75	18136.7	22.75	21623.3	22.79	14180	22.75	20726.7	22.79	18676.7																23.05	115852	100071	130679	124623		0.56	-0.75968	-0.7121	-0.69721
22.82	22900	22.8	19656.7	22.7	14956.7	22.8	18330	22.8	22060	22.84	13970	22.8	21053.3	22.84	19373.3																23.1	116271	99958	130514	125131		0.57	-0.75835	-0.71656	-0.70599
22.87	22703.3	22.85	19766.7	22.75	15026.7	22.85	18063.3	22.85	21303.3	22.89	14493.3	22.85	21136.7	22.89	19086.7																23.15	116639	99801	131485	125565		0.58	-0.75764	-0.72045	-0.71493
22.92	22466.7	22.9	19653.3	22.8	14820	22.9	18346.7	22.9	21590	22.94	14390	22.9	20900	22.94	19153.3																23.2	116115	100382	131257	125976		0.59	-0.75762	-0.72387	-0.72403
22.97	22146.7	22.95	19410	22.85	15446.7	22.95	18150	22.95	21506.7	22.99	14146.7	22.95	21026.7	22.99	18940																23.25	115978	100630	132007	126445		0.6	-0.75832	-0.72696	-0.73325
23.02	22546.7	23	19950	22.9	15160	23	18406.7	23	21476.7	23.04	14720	23	20993.3	23.04	19010																23.3	116636	100544	132274	126876		0.61	-0.75976	-0.72986	-0.74258
23.07	22970	23.05	19683.3	22.95	14956.7	23.05	17903.3	23.05	22073.3	23.09	14783.3	23.05	21216.7	23.09	19673.3																23.35	116714	101400	132379	127355		0.62	-0.76195	-0.7327	-0.75197
23.12	22583.3	23.1	20166.7	23	15153.3	23.1	18733.3	23.1	21613.3	23.14	14716.7	23.1	21293.3	23.14	19226.7																23.4	116891	101985	132265	127994		0.63	-0.76486	-0.73564	-0.7614
23.17	22893.3	23.15	20016.7	23.05	14916.7	23.15	18263.3	23.15	22270	23.19	14916.7	23.15	21370	23.19	19500																23.45	116814	102594	133833	128640		0.64	-0.7685	-0.7388	-0.77083
23.22	22850	23.2	20843.3	23.1	15473.3	23.2	18586.7	23.2	22123.3	23.24	14960	23.2	21303.3	23.24	19633.3																23.5	117647	102346	133838	129519		0.65	-0.77282	-0.74229	-0.78023
23.27	23160	23.25	20973.3	23.15	15816.7	23.25	18516.7	23.25	22040	23.29	15050	23.25	21633.3	23.29	19520																23.55	116921	103853	134971	131303		0.66	-0.77782	-0.74624	-0.78957
23.32	22986.7	23.3	20603.3	23.2	15483.3	23.3	18966.7	23.3	21950	23.34	14906.7	23.3	21613.3	23.34	19923.3																23.6	117988	105136	136044	132735		0.67	-0.78346	-0.75073	-0.79882
23.37	22943.3	23.35	20893.3	23.25	16130	23.35	19010	23.35	21893.3	23.39	15086.7	23.35	21583.3	23.39	20463.3																23.65	118890	107118	137851	135660		0.68	-0.78975	-0.75582	-0.80796
23.42	23240	23.4	21380	23.3	15946.7	23.4	19590	23.4	22346.7	23.44	15500	23.4	21863.3	23.44	20003.3																23.7	119328	109170	140464	138689		0.69	-0.79666	-0.76157	-0.81695
23.47	23243.3	23.45	21433.3	23.35	16260	23.45	19773.3	23.45	22316.7	23.49	15686.7	23.45	22230	23.49	20750																23.75	120496	112070	142594	143406		0.7	-0.80419	-0.76802	-0.8258
23.52	23723.3	23.5	22023.3	23.4	16736.7	23.5	20826.7	23.5	22106.7	23.54	16146.7	23.5	22713.3	23.54	21000																23.8	122200	118032	146658	150492		0.71	-0.81235	-0.77517	-0.83449
23.57	23900	23.55	23103.3	23.45	16843.3	23.55	21956.7	23.55	22483.3	23.59	16460	23.55	23093.3	23.59	21410																23.85	124879	127137	152652	159998		0.72	-0.82113	-0.78304	-0.84301
23.62	24393.3	23.6	24223.3	23.5	17843.3	23.6	23573.3	23.6	22506.7	23.64	16953.3	23.6	24200	23.64	22233.3																23.9	131005	141295	160284	170793		0.73	-0.83053	-0.79161	-0.8514
23.67	25146.7	23.65	25696.7	23.55	19190	23.65	26353.3	23.65	23320	23.69	17766.7	23.65	24760	23.69	23276.7																23.95	141828	158891	171294	179151		0.74	-0.84054	-0.80085	-0.85965
23.72	27323.3	23.7	28563.3	23.6	21040	23.7	29936.7	23.7	23703.3	23.74	20350	23.7	25953.3	23.74	25206.7																24	163339	169139	181857	177662		0.75	-0.85114	-0.81072	-0.86781
23.77	29400	23.75	31973.3	23.65	24546.7	23.75	32933.3	23.75	24923.3	23.79	23450	23.75	28210	23.79	27560																24.05	188336	162221	189026	168604		0.76	-0.86229	-0.82118	-0.87591
23.82	34903.3	23.8	35050	23.7	28623.3	23.8	36186.7	23.8	27770	23.84	26956.7	23.8	30943.3	23.84	30333.3																24.1	177723	143545	183930	158139		0.77	-0.87394	-0.83216	-0.884
23.87	43320	23.85	36890	23.75	33193.3	23.85	35903.3	23.85	32436.7	23.89	31086.7	23.85	35066.7	23.89	31823.3																24.15	147073	125963	171882	148497		0.78	-0.88599	-0.84361	-0.89213
23.92	54806.7	23.9	37113.3	23.8	35066.7	23.9	31573.3	23.9	37733.3	23.94	32366.7	23.9	37873.3	23.94	32713.3																24.2	127361	115633	156938	142005		0.79	-0.89834	-0.85545	-0.90036
23.97	53166.7	23.95	33383.3	23.85	32606.7	23.95	26246.7	23.95	40690	23.99	29876.7	23.95	39936.7	23.99	31680																24.25	122018	112013	147786	138572		0.8	-0.91085	-0.86762	-0.90876
24.02	39890	24	29906.7	23.9	27640	24	23056.7	24	34293.3	24.04	24726.7	24	37083.3	24.04	28413.3																24.3	120574	108836	141877	135491		0.81	-0.92337	-0.88003	-0.91739
24.07	28806.7	24.05	26820	23.95	22580	24.05	21600	24.05	27223.3	24.09	20733.3	24.05	32756.7	24.09	25723.3																24.35	118527	107569	138904	132953		0.82	-0.9357	-0.89259	-0.92632
24.12	26056.7	24.1	24320	24	19480	24.1	20460	24.1	24043.3	24.14	18643.3	24.1	28603.3	24.14	23750																24.4	118367	106697	136577	131883		0.83	-0.94767	-0.90523	-0.9356
24.17	24810	24.15	22780	24.05	17900	24.15	19940	24.15	22876.7	24.19	17130	24.15	25940	24.19	22540																24.45	117400	105446	135467	131306		0.84	-0.95905	-0.91786	-0.94529
24.22	24283.3	24.2	21453.3	24.1	17586.7	24.2	19616.7	24.2	22906.7	24.24	16850	24.2	24150	24.24	21653.3																24.5	116286	105176	132899	130337		0.85	-0.96964	-0.93038	-0.95544
24.27	23850	24.25	21866.7	24.15	17000	24.25	19300	24.25	21883.3	24.29	16413.3	24.25	23126.7	24.29	21476.7																24.55	116683	105228	131728	130076		0.86	-0.97926	-0.94271	-0.96609
24.32	23046.7	24.3	20776.7	24.2	16383.3	24.3	18406.7	24.3	21746.7	24.34	16033.3	24.3	22646.7	24.34	20633.3																24.6	116676	104472	132552	130163		0.87	-0.98772	-0.95476	-0.97726
24.37	23076.7	24.35	20580	24.25	16483.3	24.35	18413.3	24.35	21783.3	24.39	15903.3	24.35	22053.3	24.39	20536.7																24.65	116187	104590	132000	128319		0.88	-0.99488	-0.96646	-0.98897
24.42	22823.3	24.4	20520	24.3	16066.7	24.4	18633.3	24.4	21590	24.44	15360	24.4	21310	24.44	20770																24.7	115187	104933	131458	128517		0.89	-1.00065	-0.97774	-1.0012
24.47	22420	24.45	20330	24.35	16260	24.45	18363.3	24.45	22070	24.49	16213.3	24.45	21046.7	24.49	20063.3																24.75	115503	104186	130652	128383		0.9	-1.00498	-0.98853	-1.01396
24.52	22416.7	24.5	20150	24.4	15746.7	24.5	18120	24.5	21846.7	24.54	15070	24.5	21583.3	24.54	20260																24.8	115538	104292	130398	128396		0.91	-1.00788	-0.99879	-1.0272
24.57	22380	24.55	19673.3	24.45	15683.3	24.55	18123.3	24.55	22026.7	24.59	15800	24.55	20523.3	24.59	20493.3																24.85	115088	104977	131239	128090		0.92	-1.00944	-1.00847	-1.04089
24.62	22500	24.6	20003.3	24.5	15733.3	24.6	18443.3	24.6	22013.3	24.64	15850	24.6	20736.7	24.64	19470																24.9	115543	104435	130774	127161		0.93	-1.00979	-1.01756	-1.05497
24.67	22506.7	24.65	19276.7	24.55	15980	24.65	18150	24.65	21266.7	24.69	16086.7	24.65	20806.7	24.69	20183.3																24.95	115152	104928	130381	126977		0.94	-1.00915	-1.02608	-1.06938
24.72	22406.7	24.7	19563.3	24.6	15690	24.7	17986.7	24.7	21126.7	24.74	15390	24.7	20970	24.74	19543.3																25	115542	104634	130743	127122		0.95	-1.0078	-1.03402	-1.08404
24.77	22393.3	24.75	19146.7	24.65	15510	24.75	18216.7	24.75	21270	24.79	15583.3	24.75	20773.3	24.79	19883.3																25.05	114702	104825	131210	127055		0.96	-1.00607	-1.04145	-1.09888
24.82	22553.3	24.8	19593.3	24.7	15233.3	24.8	18146.7	24.8	21126.7	24.84	15740	24.8	20610	24.84	19870																25.1	114433	104590	131029	126699		0.97	-1.00435	-1.04844	-1.11382
24.87	21883.3	24.85	19233.3	24.75	15570	24.85	17806.7	24.85	21433.3	24.89	15973.3	24.85	20190	24.89	19703.3																25.15	114948	105274	130970	127297		0.98	-1.00306	-1.05506	-1.12877
24.92	22483.3	24.9	19656.7	24.8	15706.7	24.9	18053.3	24.9	21776.7	24.94	15486.7	24.9	20723.3	24.94	19666.7																25.2	114823	104840	130930	126483		0.99	-1.00261	-1.06142	-1.14366
24.97	22066.7	24.95	19676.7	24.85	15580	24.95	17770	24.95	21436.7	24.99	16013.3	24.95	20806.7	24.99	19696.7																25.25	114549	105306	130871	126780		1	-1.00344	-1.06765	-1.15842
25.02	21843.3	25	19330	24.9	15976.7	25	17626.7	25	21356.7	25.04	15863.3	25	20320	25.04	19806.7																25.3	114109	105169	130584	126962		1.01	-1.00595	-1.07388	-1.17297
25.07	22200	25.05	19636.7	24.95	15570	25.05	17793.3	25.05	21290	25.09	15496.7	25.05	21130	25.09	19583.3																25.35	115036	105571	130129	127467		1.02	-1.01052	-1.08026	-1.18725
25.12	22026.7	25.1	19266.7	25	15863.3	25.1	17626.7	25.1	20843.3	25.14	15766.7	25.1	20780	25.14	19420																25.4	114700	106222	130100	126097		1.03	-1.01745	-1.08693	-1.2012
25.17	22510	25.15	19523.3	25.05	15696.7	25.15	17636.7	25.15	20903.3	25.19	15533.3	25.15	20720	25.19	19303.3																25.45	114626	106537	130027	126494		1.04	-1.02698	-1.09403	-1.21478
25.22	22373.3	25.2	19153.3	25.1	15980	25.2	17483.3	25.2	20910	25.24	15873.3	25.2	20776.7	25.24	19786.7																25.5	114343	106600	130259	126430		1.05	-1.03923	-1.1017	-1.22795
25.27	22033.3	25.25	19093.3	25.15	15550	25.25	17393.3	25.25	20870	25.29	16143.3	25.25	20736.7	25.29	19286.7																25.55	114841	107354	130624	126244		1.06	-1.05424	-1.11005	-1.24066
25.32	22003.3	25.3	19566.7	25.2	16143.3	25.3	17670	25.3	21103.3	25.34	16073.3	25.3	20533.3	25.34	19833.3																25.6	114508	106861	129982	127201		1.07	-1.07193	-1.11918	-1.25289
25.37	22146.7	25.35	19120	25.25	15873.3	25.35	17643.3	25.35	21170	25.39	16243.3	25.35	20540	25.39	19160																25.65	114934	106874	130284	126594		1.08	-1.09211	-1.12916	-1.2646
25.42	22180	25.4	19793.3	25.3	15866.7	25.4	17603.3	25.4	21423.3	25.44	16010	25.4	20373.3	25.44	18856.7																25.7	113855	107452	130124	127124		1.09	-1.11445	-1.14002	-1.27577
25.47	22256.7	25.45	19030	25.35	15590	25.45	17516.7	25.45	20783.3	25.49	16396.7	25.45	20566.7	25.49	19390																25.75	113900	107924	130524	126208		1.1	-1.13855	-1.15177	-1.28638
25.52	22213.3	25.5	19183.3	25.4	15860	25.5	17583.3	25.5	20806.7	25.54	16550	25.5	20453.3	25.54	19433.3																25.8	113861	107895	130285	126265		1.11	-1.16388	-1.16436	-1.2964
25.57	22290	25.55	19210	25.45	16086.7	25.55	17176.7	25.55	20620	25.59	16383.3	25.55	20556.7	25.59	19136.7																25.85	113563	108538	130286	126870		1.12	-1.18984	-1.17772	-1.3058
25.62	22056.7	25.6	19730	25.5	15243.3	25.6	17980	25.6	21470	25.64	16596.7	25.6	20716.7	25.64	19386.7																25.9	114010	108854	129960	126341		1.13	-1.21577	-1.19174	-1.31454
25.67	22316.7	25.65	18910	25.55	16113.3	25.65	17516.7	25.65	20866.7	25.69	16703.3	25.65	20576.7	25.69	19106.7																25.95	113897	108383	130122	126434		1.14	-1.24096	-1.20627	-1.32259
25.72	21823.3	25.7	18910	25.6	15793.3	25.7	17546.7	25.7	20733.3	25.74	16476.7	25.7	20700	25.74	19410																26	113807	109223	130184	126455		1.15	-1.26469	-1.22112	-1.32993
25.77	21506.7	25.75	19136.7	25.65	15640	25.75	17300	25.75	21143.3	25.79	16900	25.75	20810	25.79	19480																26.05	113757	109111	130468	126857		1.16	-1.28627	-1.23607	-1.3365
25.82	22166.7	25.8	19006.7	25.7	15543.3	25.8	17413.3	25.8	20763.3	25.84	17066.7	25.8	20496.7	25.84	19183.3																26.1	113840	110080	130273	126011		1.17	-1.30503	-1.2509	-1.34229
25.87	21683.3	25.85	18886.7	25.75	16296.7	25.85	17573.3	25.85	20826.7	25.89	17133.3	25.85	20713.3	25.89	19210																26.15	113426	109605	130853	126462		1.18	-1.32036	-1.26534	-1.34726
25.92	21970	25.9	19376.7	25.8	16080	25.9	17733.3	25.9	20763.3	25.94	17160	25.9	20400	25.94	19576.7																26.2	113889	109950	131311	126262		1.19	-1.33176	-1.27914	-1.3514
25.97	21883.3	25.95	18756.7	25.85	15956.7	25.95	17366.7	25.95	20670	25.99	17190	25.95	20290	25.99	19380																26.25	113607	110214	131357	126566		1.2	-1.33882	-1.29204	-1.35468
26.02	22013.3	26	18806.7	25.9	16316.7	26	17306.7	26	20736.7	26.04	17046.7	26	20450	26.04	19180																26.3	113853	110389	131149	126081		1.21	-1.34126	-1.30378	-1.35713
26.07	21840	26.05	18843.3	25.95	15840	26.05	16963.3	26.05	20530	26.09	17216.7	26.05	20426.7	26.09	19133.3																26.35	114011	110568	131694	126395		1.22	-1.33893	-1.31412	-1.35875
26.12	21770	26.1	19136.7	26	15773.3	26.1	17126.7	26.1	20533.3	26.14	17170	26.1	20766.7	26.14	18940																26.4	114206	110840	131248	126641		1.23	-1.33182	-1.32285	-1.35959
26.17	21886.7	26.15	19026.7	26.05	15890	26.15	17640	26.15	21003.3	26.19	17186.7	26.15	20770	26.19	19280																26.45	113345	110481	131683	125780		1.24	-1.32009	-1.32978	-1.3597
26.22	22400	26.2	18903.3	26.1	16180	26.2	17106.7	26.2	20476.7	26.24	16840	26.2	20356.7	26.24	18693.3																26.5	113767	110330	132081	125822		1.25	-1.30399	-1.33477	-1.35916
26.27	22156.7	26.25	19373.3	26.15	15960	26.25	17153.3	26.25	20703.3	26.29	17016.7	26.25	20683.3	26.29	19396.7																26.55	113835	111048	132379	126524		1.26	-1.28392	-1.3377	-1.35807
26.32	21780	26.3	19580	26.2	15940	26.3	17333.3	26.3	20533.3	26.34	17250	26.3	20286.7	26.34	19523.3																26.6	113331	110899	132728	127078		1.27	-1.26038	-1.33851	-1.35655
26.37	21803.3	26.35	18976.7	26.25	15756.7	26.35	17723.3	26.35	21213.3	26.39	17300	26.35	21003.3	26.39	19123.3																26.65	113384	110645	132757	126359		1.28	-1.23397	-1.33718	-1.35473
26.42	21666.7	26.4	18913.3	26.3	15930	26.4	17230	26.4	20226.7	26.44	17263.3	26.4	21170	26.44	19146.7																26.7	112563	110582	132808	126675		1.29	-1.20534	-1.33371	-1.35276
26.47	22183.3	26.45	19080	26.35	16060	26.45	17630	26.45	20763.3	26.49	17376.7	26.45	21023.3	26.49	19083.3																26.75	113438	110679	133001	126557		1.3	-1.17519	-1.32818	-1.35078
26.52	21686.7	26.5	18640	26.4	16136.7	26.5	17203.3	26.5	20290	26.54	17443.3	26.5	20970	26.54	19166.7																26.8	113607	110102	133667	125981		1.31	-1.14422	-1.32069	-1.34894
26.57	21923.3	26.55	18783.3	26.45	16240	26.55	17480	26.55	20393.3	26.59	17060	26.55	21190	26.59	19186.7																26.85	113269	110348	133615	126104		1.32	-1.11314	-1.31137	-1.3474
26.62	21830	26.6	19023.3	26.5	15933.3	26.6	16976.7	26.6	20553.3	26.64	17456.7	26.6	21216.7	26.64	19093.3																26.9	113483	110253	133605	125812		1.33	-1.08261	-1.30039	-1.34627
26.67	22093.3	26.65	19243.3	26.55	16040	26.65	17230	26.65	20090	26.69	17256.7	26.65	20910	26.69	19330																26.95	113417	109605	133448	125693		1.34	-1.05325	-1.28795	-1.34569
26.72	22176.7	26.7	19130	26.6	15930	26.7	17100	26.7	20450	26.74	17193.3	26.7	20780	26.74	19070																27	112898	109254	133426	125434		1.35	-1.02559	-1.27427	-1.34572
26.77	21903.3	26.75	18826.7	26.65	16206.7	26.75	17163.3	26.75	20186.7	26.79	17793.3	26.75	21433.3	26.79	19336.7																27.05	112871	109339	133225	125340		1.36	-1.0001	-1.25958	-1.34644
26.82	22130	26.8	18843.3	26.7	16126.7	26.8	17180	26.8	19993.3	26.84	16566.7	26.8	21733.3	26.84	18850																27.1	112868	108676	132972	125070		1.37	-0.97713	-1.24411	-1.34786
26.87	21760	26.85	18966.7	26.75	16300	26.85	17473.3	26.85	20433.3	26.89	16760	26.85	20630	26.89	19130																27.15	113207	108088	132960	125599		1.38	-0.95697	-1.22812	-1.34998
26.92	21743.3	26.9	18983.3	26.8	15906.7	26.9	17283.3	26.9	20546.7	26.94	17040	26.9	20983.3	26.94	19050																27.2	113496	108178	132862	126226		1.39	-0.93979	-1.21185	-1.35274
26.97	21510	26.95	18746.7	26.85	15643.3	26.95	16920	26.95	20336.7	26.99	16766.7	26.95	20723.3	26.99	19140																27.25	112913	107474	133098	125441		1.4	-0.92571	-1.19556	-1.35606
27.02	21836.7	27	19046.7	26.9	16206.7	27	16693.3	27	20233.3	27.04	16800	27	21090	27.04	19223.3																27.3	113711	107465	132697	125752		1.41	-0.91474	-1.17948	-1.35982
27.07	21953.3	27.05	18653.3	26.95	15940	27.05	16863.3	27.05	20116.7	27.09	16613.3	27.05	21226.7	27.09	19000																27.35	113100	107439	132719	125144		1.42	-0.90688	-1.16384	-1.36386
27.12	21956.7	27.1	19070	27	15926.7	27.1	17010	27.1	19820	27.14	16750	27.1	21443.3	27.14	19250																27.4	113124	106692	132260	125670		1.43	-0.90207	-1.14888	-1.36804
27.17	21780	27.15	18586.7	27.05	16210	27.15	16586.7	27.15	20176.7	27.19	16313.3	27.15	21063.3	27.19	19163.3																27.45	112737	106325	132148	125595		1.44	-0.90022	-1.13481	-1.37216
27.22	22226.7	27.2	18983.3	27.1	15553.3	27.2	17300	27.2	19953.3	27.24	16390	27.2	21343.3	27.24	18886.7																27.5	113198	106895	132190	125707		1.45	-0.90125	-1.12185	-1.37605
27.27	22126.7	27.25	19040	27.15	16266.7	27.25	16980	27.25	20363.3	27.29	15730	27.25	20956.7	27.29	19103.3																27.55	112834	106083	132024	125064		1.46	-0.90511	-1.11019	-1.37953
27.32	21496.7	27.3	19230	27.2	15663.3	27.3	17423.3	27.3	20043.3	27.34	16193.3	27.3	21103.3	27.34	19393.3																27.6	113312	106591	131534	124852		1.47	-0.91175	-1.10003	-1.38245
27.37	22386.7	27.35	19063.3	27.25	15526.7	27.35	17200	27.35	20253.3	27.39	15923.3	27.35	21200	27.39	18866.7																27.65	113497	105884	131844	124540		1.48	-0.92119	-1.09154	-1.38467
27.42	21266.7	27.4	18416.7	27.3	15686.7	27.4	17116.7	27.4	20030	27.44	16003.3	27.4	20870	27.44	19116.7																27.7	112824	104596	131456	124201		1.49	-0.93348	-1.08491	-1.3861
27.47	21633.3	27.45	18500	27.35	15400	27.45	16986.7	27.45	19953.3	27.49	15710	27.45	20706.7	27.49	18656.7																27.75	113092	104743	131255	125169		1.5	-0.94869	-1.08028	-1.38669
27.52	21873.3	27.5	18753.3	27.4	15476.7	27.5	17553.3	27.5	20106.7	27.54	16076.7	27.5	20383.3	27.54	19160																27.8	113100	104920	130794	124474		1.51	-0.96697	-1.0778	-1.38644
27.57	21730	27.55	18743.3	27.45	15613.3	27.55	17310	27.55	19850	27.59	15700	27.55	20880	27.59	18903.3																27.85	112728	104574	130925	123952		1.52	-0.98846	-1.07758	-1.38536
27.62	21850	27.6	18700	27.5	15626.7	27.6	17586.7	27.6	19920	27.64	16113.3	27.6	20710	27.64	18853.3																27.9	112998	104490	129757	124444		1.53	-1.01333	-1.07971	-1.38356
27.67	21683.3	27.65	18850	27.55	15343.3	27.65	17323.3	27.65	19770	27.69	15390	27.65	20873.3	27.69	18690																27.95	112995	103759	129757	124586		1.54	-1.04173	-1.08424	-1.38114
27.72	21103.3	27.7	19393.3	27.6	15220	27.7	17126.7	27.7	19636.7	27.74	16020	27.7	20580	27.74	18510																28	112383	103337	130599	124114		1.55	-1.07377	-1.09118	-1.37826
27.77	21616.7	27.75	18863.3	27.65	15286.7	27.75	17870	27.75	20203.3	27.79	15333.3	27.75	20283.3	27.79	18356.7																28.05	112607	103814	130200	124068		1.56	-1.1095	-1.10049	-1.37508
27.82	21720	27.8	18860	27.7	15453.3	27.8	17136.7	27.8	19826.7	27.84	15503.3	27.8	20370	27.84	18460																28.1	112772	103416	130143	124146		1.57	-1.14887	-1.11206	-1.37176
27.87	22010	27.85	18693.3	27.75	15723.3	27.85	17603.3	27.85	20093.3	27.89	15493.3	27.85	20573.3	27.89	18720																28.15	112310	103271	129026	123726		1.58	-1.19172	-1.12572	-1.36845
27.92	22036.7	27.9	18373.3	27.8	15526.7	27.9	17763.3	27.9	19773.3	27.94	15266.7	27.9	20166.7	27.94	18830																28.2	112543	102668	129531	123732		1.59	-1.23772	-1.1412	-1.36527
27.97	22236.7	27.95	18823.3	27.85	15336.7	27.95	17500	27.95	20253.3	27.99	15463.3	27.95	20116.7	27.99	18580																28.25	112928	103140	129826	123297		1.6	-1.2864	-1.15814	-1.36227
28.02	22116.7	28	18576.7	27.9	15170	28	17203.3	28	19966.7	28.04	15060	28	20113.3	28.04	18313.3																28.3	112506	102702	129454	123820		1.61	-1.33708	-1.17612	-1.35945
28.07	21173.3	28.05	18650	27.95	15220	28.05	17280	28.05	19726.7	28.09	14943.3	28.05	20300	28.09	18363.3																28.35	112485	102796	128804	124104		1.62	-1.3889	-1.19456	-1.35667
28.12	21630	28.1	19003.3	28	15303.3	28.1	17073.3	28.1	19490	28.14	14743.3	28.1	19946.7	28.14	18256.7																28.4	112351	102835	129121	123253		1.63	-1.44079	-1.21283	-1.35373
28.17	21663.3	28.15	18770	28.05	15503.3	28.15	17263.3	28.15	20073.3	28.19	15093.3	28.15	19853.3	28.19	18306.7																28.45	112321	102080	128411	123629		1.64	-1.4915	-1.23017	-1.35028
28.22	21560	28.2	18706.7	28.1	15193.3	28.2	17370	28.2	19526.7	28.24	14783.3	28.2	20136.7	28.24	18343.3																28.5	111922	102246	128620	123572		1.65	-1.5396	-1.24572	-1.34583
28.27	22150	28.25	19010	28.15	15210	28.25	17353.3	28.25	19353.3	28.29	15053.3	28.25	19906.7	28.29	18586.7																28.55	111806	102302	128629	123279		1.66	-1.58349	-1.25854	-1.33977
28.32	21843.3	28.3	18470	28.2	15653.3	28.3	17586.7	28.3	19783.3	28.34	15383.3	28.3	19873.3	28.34	18496.7																28.6	112369	101572	128638	123774		1.67	-1.62148	-1.26761	-1.33135
28.37	21940	28.35	18833.3	28.25	15170	28.35	16786.7	28.35	19993.3	28.39	15093.3	28.35	19823.3	28.39	18216.7																28.65	112323	101861	127879	123591		1.68	-1.65179	-1.27182	-1.31968
28.42	21786.7	28.4	19183.3	28.3	14973.3	28.4	17500	28.4	18933.3	28.44	14586.7	28.4	19986.7	28.44	18023.3																28.7	112157	101536	128607	123152		1.69	-1.67259	-1.27007	-1.30379
28.47	21866.7	28.45	18750	28.35	15263.3	28.45	17176.7	28.45	19616.7	28.49	15120	28.45	19513.3	28.49	18246.7																28.75	112317	101365	128210	123185		1.7	-1.68208	-1.26119	-1.28257
28.52	21473.3	28.5	18740	28.4	15060	28.5	17190	28.5	19076.7	28.54	14886.7	28.5	20006.7	28.54	18056.7																28.8	112706	101154	127734	122826		1.71	-1.67853	-1.24404	-1.25489
28.57	22110	28.55	18713.3	28.45	15026.7	28.55	17053.3	28.55	19203.3	28.59	14506.7	28.55	19403.3	28.59	17986.7																28.85	112072	101078	127873	123137		1.72	-1.66035	-1.21752	-1.21955
28.62	21300	28.6	19400	28.5	15126.7	28.6	17286.7	28.6	19513.3	28.64	14996.7	28.6	19626.7	28.64	18416.7																28.9	111766	101396	127747	123043		1.73	-1.62611	-1.18058	-1.17537
28.67	22130	28.65	19060	28.55	15066.7	28.65	17400	28.65	19683.3	28.69	14583.3	28.65	19293.3	28.69	18300																28.95	111510	101165	127255	122764		1.74	-1.57462	-1.13227	-1.12123
28.72	22163.3	28.7	19023.3	28.6	15180	28.7	17436.7	28.7	19370	28.74	14836.7	28.7	19650	28.74	18153.3																29	112127	101321	127895	122897		1.75	-1.50499	-1.07179	-1.05606
28.77	21613.3	28.75	19186.7	28.65	14626.7	28.75	17283.3	28.75	19050	28.79	14543.3	28.75	19713.3	28.79	18336.7																29.05	111445	100848	128070	122788		1.76	-1.41664	-0.99848	-0.97894
28.82	21630	28.8	18760	28.7	15196.7	28.8	17086.7	28.8	19113.3	28.84	14646.7	28.8	19530	28.84	18080																29.1	112132	100303	128094	123292		1.77	-1.30934	-0.91187	-0.88911
28.87	21246.7	28.85	18520	28.75	15076.7	28.85	17366.7	28.85	19110	28.89	14610	28.85	19683.3	28.89	18513.3																29.15	111504	100804	128050	122301		1.78	-1.18325	-0.81173	-0.78604
28.92	21760	28.9	19003.3	28.8	14850	28.9	17496.7	28.9	19506.7	28.94	15073.3	28.9	19663.3	28.94	18333.3																29.2	111805	100279	127629	122474		1.79	-1.03891	-0.69802	-0.66942
28.97	21676.7	28.95	18473.3	28.85	15070	28.95	17360	28.95	19140	28.99	14430	28.95	19543.3	28.99	18133.3																29.25	111726	100719	127428	122787		1.8	-0.87726	-0.57102	-0.53923
29.02	21293.3	29	18810	28.9	14900	29	17466.7	29	19226.7	29.04	14426.7	29	19436.7	29.04	18010																29.3	111077	100639	127661	122563		1.81	-0.69961	-0.43122	-0.39575
29.07	21846.7	29.05	18740	28.95	14456.7	29.05	17316.7	29.05	19306.7	29.09	14430	29.05	19680	29.09	17896.7																29.35	112339	101133	127813	122893		1.82	-0.50765	-0.27941	-0.23958
29.12	21410	29.1	18783.3	29	14910	29.1	17290	29.1	19300	29.14	14503.3	29.1	19200	29.14	18140																29.4	112083	100503	127561	122993		1.83	-0.30337	-0.11666	-0.07163
29.17	21636.7	29.15	18596.7	29.05	14890	29.15	17353.3	29.15	19980	29.19	14566.7	29.15	19876.7	29.19	18000																29.45	111687	101029	128143	122883		1.84	-0.08908	0.05572	0.10686
29.22	21436.7	29.2	18493.3	29.1	15043.3	29.2	17410	29.2	19260	29.24	14313.3	29.2	19216.7	29.24	17993.3																29.5	112352	100891	127290	123229		1.85	0.1327	0.23614	0.29435
29.27	21793.3	29.25	18983.3	29.15	15000	29.25	17273.3	29.25	19046.7	29.29	14266.7	29.25	19233.3	29.29	18186.7																29.55	111788	100091	127684	123143		1.86	0.35924	0.42281	0.48899
29.32	21873.3	29.3	19510	29.2	15150	29.3	17690	29.3	19530	29.34	14480	29.3	19466.7	29.34	18160																29.6	111988	100743	127663	122895		1.87	0.5877	0.61372	0.68869
29.37	21660	29.35	19713.3	29.25	15083.3	29.35	17520	29.35	19816.7	29.39	14600	29.35	19120	29.39	18556.7																29.65	112383	101336	127961	124076		1.88	0.81517	0.80669	0.89114
29.42	21306.7	29.4	19090	29.3	14860	29.4	17663.3	29.4	19133.3	29.44	14606.7	29.4	19410	29.44	18776.7																29.7	112323	101752	128370	123559		1.89	1.03874	0.99943	1.09386
29.47	21826.7	29.45	19813.3	29.35	15113.3	29.45	17500	29.45	19023.3	29.49	14816.7	29.45	19486.7	29.49	17910																29.75	113466	101469	128472	123441		1.9	1.25555	1.18954	1.29423
29.52	21906.7	29.5	19453.3	29.4	15353.3	29.5	17900	29.5	19586.7	29.54	14620	29.5	19163.3	29.54	18486.7																29.8	113920	101169	128236	122437		1.91	1.46287	1.3746	1.48957
29.57	21850	29.55	19180	29.45	15300	29.55	17710	29.55	19756.7	29.59	14453.3	29.55	19396.7	29.59	18316.7																29.85	112621	100913	127928	122645		1.92	1.65813	1.55219	1.67719
29.62	22363.3	29.6	19006.7	29.5	15420	29.6	17336.7	29.6	19686.7	29.64	14173.3	29.6	20316.7	29.64	18460																29.9	111786	100039	127806	122854		1.93	1.83897	1.71993	1.85447
29.67	23306.7	29.65	19150	29.55	15200	29.65	17010	29.65	19840	29.69	14743.3	29.65	19663.3	29.69	18293.3																29.95	111670	99721	127047	121672		1.94	2.00329	1.87558	2.01886
29.72	21860	29.7	19276.7	29.6	15383.3	29.7	17670	29.7	20060	29.74	14500	29.7	19453.3	29.74	18246.7																30	111021	99650	127265	122205		1.95	2.14928	2.017	2.16801
29.77	21246.7	29.75	18883.3	29.65	15093.3	29.75	17816.7	29.75	19250	29.79	14370	29.75	19180	29.79	18310																30.05	111061	100099	127397	121682		1.96	2.27544	2.14229	2.29977
29.82	21736.7	29.8	18736.7	29.7	14410	29.8	17103.3	29.8	19253.3	29.84	14406.7	29.8	18993.3	29.84	18456.7																30.1	111226	99985	126291	121553		1.97	2.38059	2.24976	2.41227
29.87	21473.3	29.85	18803.3	29.75	14883.3	29.85	17100	29.85	19276.7	29.89	14416.7	29.85	19696.7	29.89	17666.7																30.15	111590	99486	126635	121711		1.98	2.46387	2.33799	2.50391
29.92	21750	29.9	19440	29.8	14443.3	29.9	17580	29.9	19410	29.94	14070	29.9	19263.3	29.94	18110																30.2	110657	99112	126627	121521		1.99	2.52477	2.40584	2.57345
29.97	21363.3	29.95	18503.3	29.85	15030	29.95	17326.7	29.95	18860	29.99	14016.7	29.95	19223.3	29.99	17866.7																30.25	111682	99822	127138	122001		2	2.56309	2.4525	2.62001
30.02	21980	30	18513.3	29.9	14666.7	30	17196.7	30	18866.7	30.04	14480	30	19073.3	30.04	18040																30.3	110903	99394	127056	122085		2.01	2.57893	2.47749	2.64306
30.07	21850	30.05	18750	29.95	14760	30.05	16890	30.05	18723.3	30.09	14506.7	30.05	19610	30.09	18206.7																						2.02	2.57269	2.48065	2.64246
30.12	21250	30.1	19350	30	14423.3	30.1	17376.7	30.1	18993.3	30.14	14150	30.1	19296.7	30.14	18330																						2.03	2.54503	2.46216	2.61842
30.17	21403.3	30.15	18660	30.05	14816.7	30.15	17086.7	30.15	19116.7	30.19	14360	30.15	18923.3	30.19	17706.7																						2.04	2.49682	2.42253	2.57152
30.22	21546.7	30.2	19106.7	30.1	14510	30.2	17316.7	30.2	19276.7	30.24	14263.3	30.2	19060	30.24	18103.3																						2.05	2.42917	2.36256	2.50267
30.27	21023.3	30.25	19360	30.15	14633.3	30.25	17093.3	30.25	18693.3	30.29	14160	30.25	19210	30.29	18090																						2.06	2.34333	2.28336	2.41308
30.32	20916.7	30.3	18986.7	30.2	14640	30.3	17176.7	30.3	18770	30.34	14330	30.3	19336.7	30.34	18036.7																						2.07	2.24071	2.18626	2.30422
30.37	21540	30.35	19193.3	30.25	14603.3	30.35	16996.7	30.35	19360	30.39	14163.3	30.35	19123.3	30.39	17660																						2.08	2.12285	2.07285	2.1778
30.42	21553.3	30.4	19370	30.3	14843.3	30.4	17583.3	30.4	18866.7	30.44	14423.3	30.4	19230	30.44	17816.7																						2.09	1.99133	1.94489	2.03571
30.47	21706.7	30.45	19236.7	30.35	14693.3	30.45	17453.3	30.45	18990	30.49	14346.7	30.45	19676.7	30.49	17653.3																						2.1	1.84782	1.80427	1.87997
30.52	21770	30.5	19686.7	30.4	14693.3	30.5	16850	30.5	18486.7	30.54	14260	30.5	18963.3	30.54	17743.3																						2.11	1.694	1.653	1.71271
30.57	21720	30.55	19203.3	30.45	14836.7	30.55	17230	30.55	18566.7	30.59	13923.3	30.55	19670	30.59	17553.3																						2.12	1.53158	1.49314	1.53608
30.62	21526.7	30.6	19180	30.5	14740	30.6	16893.3	30.6	18490	30.64	14186.7	30.6	19203.3	30.64	18333.3																						2.13	1.36222	1.32678	1.35227
30.67	21126.7	30.65	18970	30.55	14640	30.65	17603.3	30.65	18510	30.69	14173.3	30.65	18926.7	30.69	17876.7																						2.14	1.18758	1.15596	1.16339
30.72	20980	30.7	19316.7	30.6	14910	30.7	17033.3	30.7	18176.7	30.74	14316.7	30.7	19210	30.74	17743.3																						2.15	1.00925	0.98267	0.97151
30.77	21370	30.75	19246.7	30.65	14786.7	30.75	17003.3	30.75	19063.3	30.79	14606.7	30.75	19010	30.79	17690																						2.16	0.82876	0.80881	0.77857
30.82	21340	30.8	19266.7	30.7	14666.7	30.8	17553.3	30.8	18813.3	30.84	14253.3	30.8	19266.7	30.84	18043.3																						2.17	0.64756	0.63612	0.58637
30.87	21643.3	30.85	19090	30.75	14883.3	30.85	17516.7	30.85	18246.7	30.89	13983.3	30.85	19263.3	30.89	17423.3																						2.18	0.46699	0.46621	0.39658
30.92	21753.3	30.9	19376.7	30.8	14420	30.9	17193.3	30.9	19186.7	30.94	14303.3	30.9	18770	30.94	17486.7																						2.19	0.28833	0.3005	0.21067
30.97	21630	30.95	19273.3	30.85	14446.7	30.95	17493.3	30.95	18623.3	30.99	14476.7	30.95	18866.7	30.99	17516.7																						2.2	0.11273	0.14022	0.02994
31.02	21403.3	31	19260	30.9	14600	31	17046.7	31	18376.7	31.04	14370	31	19283.3	31.04	18023.3																						2.21	-0.0588	-0.0136	-0.14451
31.07	21453.3	31.05	19076.7	30.95	14323.3	31.05	17246.7	31.05	18756.7	31.09	14190	31.05	19003.3	31.09	17683.3																						2.22	-0.22532	-0.16015	-0.31177
31.12	21480	31.1	19313.3	31	14993.3	31.1	17633.3	31.1	18796.7	31.14	13570	31.1	19023.3	31.14	18066.7																						2.23	-0.38604	-0.29882	-0.47112
31.17	21716.7	31.15	19416.7	31.05	15066.7	31.15	17676.7	31.15	18330	31.19	14776.7	31.15	18993.3	31.19	17676.7																						2.24	-0.5403	-0.42919	-0.62201
31.22	21390	31.2	19543.3	31.1	14830	31.2	17133.3	31.2	18253.3	31.24	14456.7	31.2	19820	31.24	17886.7																						2.25	-0.68755	-0.55104	-0.76406
31.27	21320	31.25	19420	31.15	14866.7	31.25	17550	31.25	18323.3	31.29	14210	31.25	19703.3	31.29	17566.7																						2.26	-0.82736	-0.66431	-0.89705
31.32	21356.7	31.3	19420	31.2	14950	31.3	17290	31.3	19060	31.34	14036.7	31.3	19343.3	31.34	18033.3																						2.27	-0.95943	-0.76912	-1.02091
31.37	21360	31.35	19546.7	31.25	14876.7	31.35	17516.7	31.35	18776.7	31.39	14370	31.35	19353.3	31.39	18283.3																						2.28	-1.08356	-0.86569	-1.13565
31.42	21610	31.4	19720	31.3	15113.3	31.4	17513.3	31.4	18266.7	31.44	14516.7	31.4	19386.7	31.44	17633.3																						2.29	-1.19965	-0.95438	-1.24144
31.47	21923.3	31.45	19990	31.35	14973.3	31.45	17723.3	31.45	18376.7	31.49	14510	31.45	19580	31.49	18226.7																						2.3	-1.30769	-1.03564	-1.33849
31.52	21576.7	31.5	20093.3	31.4	15156.7	31.5	18103.3	31.5	18700	31.54	14403.3	31.5	19273.3	31.54	18353.3																						2.31	-1.40778	-1.10996	-1.42712
31.57	21960	31.55	20046.7	31.45	14756.7	31.55	17856.7	31.55	18466.7	31.59	14376.7	31.55	19783.3	31.59	18043.3																						2.32	-1.50006	-1.17789	-1.50766
31.62	21740	31.6	20293.3	31.5	14826.7	31.6	18270	31.6	18656.7	31.64	14760	31.6	19336.7	31.64	18480																						2.33	-1.58475	-1.24002	-1.58053
31.67	22040	31.65	20363.3	31.55	15276.7	31.65	18446.7	31.65	18616.7	31.69	14976.7	31.65	19600	31.69	18616.7																						2.34	-1.6621	-1.2969	-1.64614
31.72	22326.7	31.7	20580	31.6	15466.7	31.7	18966.7	31.7	18426.7	31.74	14800	31.7	19573.3	31.74	18803.3																						2.35	-1.73241	-1.34911	-1.70493
31.77	22090	31.75	21140	31.65	15533.3	31.75	18966.7	31.75	19040	31.79	15496.7	31.75	20173.3	31.79	19380																						2.36	-1.796	-1.39718	-1.75737
31.82	22520	31.8	20730	31.7	15830	31.8	19003.3	31.8	18836.7	31.84	15296.7	31.8	20430	31.84	19246.7																						2.37	-1.85322	-1.44161	-1.8039
31.87	23466.7	31.85	21176.7	31.75	16286.7	31.85	18980	31.85	18970	31.89	15280	31.85	21093.3	31.89	19343.3																						2.38	-1.90441	-1.48284	-1.84499
31.92	23030	31.9	21536.7	31.8	16040	31.9	18766.7	31.9	18710	31.94	15306.7	31.9	20263.3	31.94	19106.7																						2.39	-1.94992	-1.52128	-1.88109
31.97	22736.7	31.95	21276.7	31.85	15980	31.95	18763.3	31.95	18596.7	31.99	15336.7	31.95	20783.3	31.99	19196.7																						2.4	-1.99011	-1.55728	-1.91264
32.02	22560	32	21390	31.9	15900	32	19153.3	32	18353.3	32.04	15520	32	20720	32.04	19460																						2.41	-2.02533	-1.59114	-1.9401
32.07	22886.7	32.05	21890	31.95	15880	32.05	19363.3	32.05	19300	32.09	15876.7	32.05	20943.3	32.09	19606.7																						2.42	-2.05594	-1.6231	-1.9639
32.12	22566.7	32.1	21920	32	16276.7	32.1	19163.3	32.1	18973.3	32.14	15450	32.1	20510	32.14	20040																						2.43	-2.08229	-1.65336	-1.98449
32.17	22826.7	32.15	22996.7	32.05	16636.7	32.15	20100	32.15	18786.7	32.19	15966.7	32.15	21540	32.19	19806.7																						2.44	-2.10474	-1.6821	-2.0023
32.22	23010	32.2	23530	32.1	16886.7	32.2	20410	32.2	18713.3	32.24	15883.3	32.2	22026.7	32.24	19966.7																						2.45	-2.12368	-1.70945	-2.01776
32.27	23040	32.25	24086.7	32.15	16766.7	32.25	20923.3	32.25	18770	32.29	16513.3	32.25	22193.3	32.29	20946.7																						2.46	-2.13949	-1.73552	-2.03131
32.32	23013.3	32.3	25210	32.2	17403.3	32.3	22200	32.3	18786.7	32.34	16550	32.3	22856.7	32.34	20500																						2.47	-2.15257	-1.7604	-2.04338
32.37	24433.3	32.35	26540	32.25	17783.3	32.35	23543.3	32.35	19190	32.39	17246.7	32.35	23453.3	32.39	21460																						2.48	-2.16336	-1.78416	-2.05438
32.42	24656.7	32.4	27800	32.3	18820	32.4	24763.3	32.4	19283.3	32.44	17866.7	32.4	24096.7	32.44	21823.3																						2.49	-2.17229	-1.80686	-2.06472
32.47	25683.3	32.45	31050	32.35	19913.3	32.45	27380	32.45	19950	32.49	18010	32.45	25190	32.49	22796.7																						2.5	-2.17982	-1.82856	-2.07479
32.52	27150	32.5	34243.3	32.4	20966.7	32.5	30906.7	32.5	20203.3	32.54	19166.7	32.5	26976.7	32.54	24346.7																						2.51	-2.18642	-1.84931	-2.08493
32.57	28343.3	32.55	38096.7	32.45	22676.7	32.55	37866.7	32.55	20676.7	32.59	20826.7	32.55	28763.3	32.59	25796.7																						2.52	-2.19252	-1.86913	-2.09547
32.62	29743.3	32.6	44470	32.5	24993.3	32.6	48056.7	32.6	21526.7	32.64	23073.3	32.6	30316.7	32.64	28026.7																						2.53	-2.19856	-1.88804	-2.10665
32.67	32823.3	32.65	51083.3	32.55	29333.3	32.65	61133.3	32.65	23350	32.69	26276.7	32.65	33966.7	32.69	31756.7																						2.54	-2.20492	-1.90603	-2.11868
32.72	37763.3	32.7	58813.3	32.6	35713.3	32.7	72576.7	32.7	23956.7	32.74	32036.7	32.7	37333.3	32.74	36766.7																						2.55	-2.21191	-1.92306	-2.13166
32.77	48026.7	32.75	64093.3	32.65	45806.7	32.75	72750	32.75	28090	32.79	39236.7	32.75	43680	32.79	45136.7																						2.56	-2.21974	-1.93903	-2.1456
32.82	70266.7	32.8	64433.3	32.7	57566.7	32.8	63030	32.8	35266.7	32.84	50530	32.8	51930	32.84	55540																						2.57	-2.22851	-1.95383	-2.1604
32.87	116293	32.85	61823.3	32.75	67560	32.85	49230	32.85	50256.7	32.89	61476.7	32.85	64450	32.89	63203.3																						2.58	-2.23815	-1.96724	-2.17584
32.92	179823	32.9	54523.3	32.8	70200	32.9	37853.3	32.9	76980	32.94	66270	32.9	75656.7	32.94	64726.7																						2.59	-2.24841	-1.979	-2.19155
32.97	169793	32.95	47156.7	32.85	62970	32.95	29706.7	32.95	97386.7	32.99	62260	32.95	78706.7	32.99	58476.7																						2.6	-2.25884	-1.98875	-2.20703
33.02	120840	33	38930	32.9	50356.7	33	26363.3	33	77903.3	33.04	50483.3	33	72100	33.04	47256.7																						2.61	-2.26875	-1.99606	-2.22161
33.07	73200	33.05	34096.7	32.95	36233.3	33.05	24113.3	33.05	57040	33.09	38603.3	33.05	59583.3	33.09	37530																						2.62	-2.27721	-2.00039	-2.23447
33.12	43063.3	33.1	29490	33	27656.7	33.1	21850	33.1	34790	33.14	29740	33.1	47376.7	33.14	32060																						2.63	-2.28306	-2.00112	-2.24466
33.17	35130	33.15	27296.7	33.05	22670	33.15	21106.7	33.15	26176.7	33.19	24283.3	33.15	37846.7	33.19	27600																						2.64	-2.28486	-1.99753	-2.25107
33.22	31220	33.2	24906.7	33.1	20300	33.2	19416.7	33.2	23400	33.24	21700	33.2	32196.7	33.24	25233.3																						2.65	-2.28095	-1.98882	-2.25246
33.27	29160	33.25	23746.7	33.15	18693.3	33.25	19116.7	33.25	22430	33.29	20453.3	33.25	29453.3	33.29	23873.3																						2.66	-2.26947	-1.97413	-2.2475
33.32	26696.7	33.3	23153.3	33.2	17916.7	33.3	19010	33.3	21280	33.34	19223.3	33.3	25760	33.34	22100																						2.67	-2.24837	-1.95252	-2.23476
33.37	25323.3	33.35	22276.7	33.25	17006.7	33.35	18393.3	33.35	19853.3	33.39	18583.3	33.35	24183.3	33.39	20983.3																						2.68	-2.21548	-1.92302	-2.21277
33.42	24976.7	33.4	21320	33.3	16620	33.4	18170	33.4	19613.3	33.44	17726.7	33.4	22736.7	33.44	20220																						2.69	-2.16856	-1.88467	-2.18004
33.47	24190	33.45	21183.3	33.35	16576.7	33.45	18270	33.45	18950	33.49	17143.3	33.45	22273.3	33.49	19890																						2.7	-2.10537	-1.83651	-2.13511
33.52	24036.7	33.5	20953.3	33.4	16286.7	33.5	17706.7	33.5	18683.3	33.54	17370	33.5	21173.3	33.54	19273.3																						2.71	-2.02375	-1.7776	-2.07661
33.57	23483.3	33.55	20913.3	33.45	15983.3	33.55	17836.7	33.55	18016.7	33.59	17273.3	33.55	20853.3	33.59	18916.7																						2.72	-1.9217	-1.70713	-2.00326
33.62	23283.3	33.6	20413.3	33.5	15683.3	33.6	17656.7	33.6	18533.3	33.64	17610	33.6	20813.3	33.64	18930																						2.73	-1.79746	-1.62438	-1.91398
33.67	22446.7	33.65	20093.3	33.55	15836.7	33.65	17836.7	33.65	18553.3	33.69	17410	33.65	20056.7	33.69	18720																						2.74	-1.64963	-1.52876	-1.80789
33.72	22370	33.7	19906.7	33.6	15956.7	33.7	17920	33.7	18096.7	33.74	17453.3	33.7	20283.3	33.74	18483.3																						2.75	-1.47719	-1.41989	-1.68436
33.77	21883.3	33.75	20016.7	33.65	16256.7	33.75	17780	33.75	17516.7	33.79	17240	33.75	20160	33.79	18496.7																						2.76	-1.27965	-1.29759	-1.54311
33.82	22440	33.8	19840	33.7	15216.7	33.8	16783.3	33.8	18190	33.84	16810	33.8	19696.7	33.84	17966.7																						2.77	-1.05708	-1.16193	-1.38416
33.87	22566.7	33.85	19936.7	33.75	15636.7	33.85	16870	33.85	17903.3	33.89	16850	33.85	19283.3	33.89	17810																						2.78	-0.81018	-1.01324	-1.20794
33.92	21780	33.9	19333.3	33.8	15886.7	33.9	17990	33.9	17646.7	33.94	17403.3	33.9	19630	33.94	17506.7																						2.79	-0.54031	-0.85214	-1.01527
33.97	22190	33.95	19523.3	33.85	15410	33.95	17723.3	33.95	17350	33.99	16963.3	33.95	19656.7	33.99	17536.7																						2.8	-0.24953	-0.67954	-0.80737
34.02	21936.7	34	19716.7	33.9	15536.7	34	17126.7	34	17823.3	34.04	17236.7	34	19213.3	34.04	17883.3																						2.81	0.05939	-0.49664	-0.58592
34.07	21800	34.05	19843.3	33.95	16116.7	34.05	17213.3	34.05	17566.7	34.09	17130	34.05	19636.7	34.09	17896.7																						2.82	0.38302	-0.30495	-0.35296
34.12	21683.3	34.1	19786.7	34	16000	34.1	16833.3	34.1	17683.3	34.14	16880	34.1	19193.3	34.14	17776.7																						2.83	0.71727	-0.10627	-0.11098
34.17	21700	34.15	19656.7	34.05	15490	34.15	17360	34.15	18113.3	34.19	16923.3	34.15	18873.3	34.19	18063.3																						2.84	1.05746	0.09736	0.13723
34.22	22140	34.2	19856.7	34.1	16113.3	34.2	17253.3	34.2	17790	34.24	16926.7	34.2	19210	34.24	17200																						2.85	1.39843	0.30363	0.3885
34.27	21956.7	34.25	20060	34.15	16080	34.25	17060	34.25	17650	34.29	16930	34.25	19486.7	34.29	17443.3																						2.86	1.73459	0.51006	0.63943
34.32	22073.3	34.3	20000	34.2	16210	34.3	17920	34.3	17580	34.34	16653.3	34.3	19536.7	34.34	17543.3																						2.87	2.0601	0.71401	0.8864
34.37	22176.7	34.35	19700	34.25	16166.7	34.35	17656.7	34.35	17550	34.39	17286.7	34.35	19926.7	34.39	17750																						2.88	2.36895	0.91271	1.12568
34.42	21726.7	34.4	20086.7	34.3	16193.3	34.4	17716.7	34.4	17783.3	34.44	16793.3	34.4	19410	34.44	17453.3																						2.89	2.65514	1.10336	1.35347
34.47	21866.7	34.45	19576.7	34.35	16080	34.45	17293.3	34.45	17636.7	34.49	16483.3	34.45	19713.3	34.49	17703.3																						2.9	2.91282	1.28317	1.566
34.52	21786.7	34.5	19760	34.4	16033.3	34.5	17756.7	34.5	17516.7	34.54	16720	34.5	19536.7	34.54	17820																						2.91	3.13646	1.44939	1.75965
34.57	21446.7	34.55	19280	34.45	16866.7	34.55	18076.7	34.55	17466.7	34.59	16433.3	34.55	19633.3	34.59	17370																						2.92	3.32096	1.59944	1.93099
34.62	21670	34.6	19820	34.5	16446.7	34.6	17850	34.6	17210	34.64	16446.7	34.6	19360	34.64	17623.3																						2.93	3.46187	1.7309	2.07689
34.67	22193.3	34.65	20063.3	34.55	16743.3	34.65	17503.3	34.65	18000	34.69	16636.7	34.65	20043.3	34.69	17810																						2.94	3.55546	1.84161	2.19461
34.72	21600	34.7	19883.3	34.6	17176.7	34.7	17920	34.7	17520	34.74	16576.7	34.7	20416.7	34.74	18046.7																						2.95	3.59887	1.92972	2.28186
34.77	22163.3	34.75	20333.3	34.65	16946.7	34.75	18766.7	34.75	17756.7	34.79	16656.7	34.75	20896.7	34.79	18526.7																						2.96	3.59023	1.99372	2.3369
34.82	22240	34.8	20253.3	34.7	17363.3	34.8	18910	34.8	17713.3	34.84	17620	34.8	20923.3	34.84	18560																						2.97	3.52869	2.03252	2.35854
34.87	22390	34.85	20220	34.75	17933.3	34.85	19493.3	34.85	17866.7	34.89	17336.7	34.85	21046.7	34.89	18806.7																						2.98	3.41454	2.04543	2.34625
34.92	22620	34.9	20810	34.8	18366.7	34.9	20640	34.9	18290	34.94	17776.7	34.9	21286.7	34.94	19370																						2.99	3.24916	2.03224	2.30015
34.97	22763.3	34.95	20963.3	34.85	19223.3	34.95	21153.3	34.95	18516.7	34.99	18246.7	34.95	22410	34.99	19360																						3	3.03508	1.99319	2.22103
35.02	23070	35	21886.7	34.9	20673.3	35	23030	35	18880	35.04	19816.7	35	22266.7	35.04	20670																						3.01	2.77592	1.92902	2.11035
35.07	23510	35.05	22653.3	34.95	22126.7	35.05	25526.7	35.05	19656.7	35.09	20000	35.05	23963.3	35.09	21676.7																						3.02	2.47634	1.84091	1.97022
35.12	24336.7	35.1	24226.7	35	24833.3	35.1	29366.7	35.1	19536.7	35.14	21910	35.1	25016.7	35.14	23113.3																						3.03	2.14192	1.7305	1.8034
35.17	25290	35.15	26256.7	35.05	28246.7	35.15	37123.3	35.15	20330	35.19	25220	35.15	26636.7	35.19	27293.3																						3.04	1.7791	1.59984	1.61316
35.22	27470	35.2	29780	35.1	35143.3	35.2	50556.7	35.2	21280	35.24	31703.3	35.2	30306.7	35.24	33346.7																						3.05	1.39498	1.45138	1.40333
35.27	31216.7	35.25	36150	35.15	45736.7	35.25	67616.7	35.25	24146.7	35.29	43786.7	35.25	33820	35.29	44793.3																						3.06	0.9972	1.2879	1.17811
35.32	40530	35.3	46736.7	35.2	62003.3	35.3	75030	35.3	29826.7	35.34	58290	35.3	39920	35.34	61636.7																						3.07	0.59376	1.11244	0.94206
35.37	60113.3	35.35	62016.7	35.25	71493.3	35.35	67053.3	35.35	41646.7	35.39	65723.3	35.35	49513.3	35.39	72743.3																						3.08	0.19282	0.92828	0.69995
35.42	86443.3	35.4	73780	35.3	63213.3	35.4	50833.3	35.4	62030	35.44	59076.7	35.4	58930	35.44	69976.7																						3.09	-0.19747	0.73884	0.45668
35.47	75733.3	35.45	68850	35.35	47930	35.45	35740	35.45	66243.3	35.49	45633.3	35.45	66470	35.49	55966.7																						3.1	-0.56918	0.54762	0.21715
35.52	57403.3	35.5	56956.7	35.4	33056.7	35.5	26733.3	35.5	49120	35.54	31720	35.5	65570	35.54	41796.7																						3.11	-0.91478	0.35813	-0.01386
35.57	39086.7	35.55	42460	35.45	23280	35.55	23400	35.55	37876.7	35.59	23803.3	35.55	56236.7	35.59	30756.7																						3.12	-1.22734	0.17381	-0.23176
35.62	28836.7	35.6	32243.3	35.5	18543.3	35.6	20950	35.6	24856.7	35.64	19340	35.6	44606.7	35.64	25360																						3.13	-1.50067	-0.00203	-0.43232
35.67	25633.3	35.65	26450	35.55	17386.7	35.65	19980	35.65	21263.3	35.69	17750	35.65	35466.7	35.69	21986.7																						3.14	-1.72947	-0.1663	-0.61173
35.72	24116.7	35.7	23463.3	35.6	16126.7	35.7	18826.7	35.7	19956.7	35.74	16213.3	35.7	29166.7	35.74	20473.3																						3.15	-1.90951	-0.31616	-0.76668
35.77	23186.7	35.75	21340	35.65	15183.3	35.75	18033.3	35.75	19036.7	35.79	15843.3	35.75	25746.7	35.79	19356.7																						3.16	-2.03764	-0.44911	-0.89447
35.82	22573.3	35.8	20766.7	35.7	14760	35.8	17560	35.8	18303.3	35.84	14966.7	35.8	24333.3	35.84	18506.7																						3.17	-2.11197	-0.56301	-0.99306
35.87	21863.3	35.85	20463.3	35.75	14403.3	35.85	17256.7	35.85	18126.7	35.89	14900	35.85	22480	35.89	18513.3																						3.18	-2.13182	-0.65614	-1.06109
35.92	22126.7	35.9	19493.3	35.8	14210	35.9	17026.7	35.9	18110	35.94	13870	35.9	21346.7	35.94	17833.3																						3.19	-2.0978	-0.7272	-1.09794
35.97	21363.3	35.95	19473.3	35.85	13930	35.95	16813.3	35.95	17596.7	35.99	14103.3	35.95	21206.7	35.99	17480																						3.2	-2.01174	-0.77539	-1.10373
36.02	21676.7	36	19476.7	35.9	13833.3	36	16773.3	36	17763.3	36.04	14083.3	36	20180	36.04	16960																						3.21	-1.8767	-0.80033	-1.07928
36.07	21060	36.05	19186.7	35.95	13620	36.05	16396.7	36.05	17056.7	36.09	14010	36.05	20013.3	36.09	16726.7																						3.22	-1.6968	-0.80213	-1.0261
36.12	21450	36.1	19323.3	36	13553.3	36.1	16680	36.1	17630	36.14	13770	36.1	19276.7	36.14	17090																						3.23	-1.47719	-0.78135	-0.94635
36.17	21443.3	36.15	19130	36.05	13686.7	36.15	16336.7	36.15	17406.7	36.19	13693.3	36.15	19203.3	36.19	16833.3																						3.24	-1.22389	-0.73897	-0.84272
36.22	21440	36.2	19256.7	36.1	13793.3	36.2	16136.7	36.2	16943.3	36.24	13266.7	36.2	19070	36.24	16356.7																						3.25	-0.9436	-0.67633	-0.71842
36.27	21050	36.25	18640	36.15	13170	36.25	16100	36.25	17300	36.29	13833.3	36.25	18826.7	36.29	16183.3																						3.26	-0.64354	-0.59516	-0.57701
36.32	20993.3	36.3	18446.7	36.2	13556.7	36.3	15973.3	36.3	16760	36.34	13510	36.3	18313.3	36.34	16220																						3.27	-0.33128	-0.49745	-0.42233
36.37	21176.7	36.35	18553.3	36.25	12960	36.35	16136.7	36.35	16443.3	36.39	13240	36.35	19213.3	36.39	16216.7																						3.28	-0.01449	-0.38543	-0.25836
36.42	21013.3	36.4	18636.7	36.3	13173.3	36.4	15993.3	36.4	17316.7	36.44	12980	36.4	18720	36.44	15936.7																						3.29	0.29922	-0.26151	-0.08913
36.47	21253.3	36.45	18070	36.35	13513.3	36.45	16170	36.45	17003.3	36.49	13560	36.45	18660	36.49	15673.3																						3.3	0.60253	-0.12818	0.08144
36.52	21060	36.5	18040	36.4	13340	36.5	15763.3	36.5	16866.7	36.54	13093.3	36.5	18513.3	36.54	16010																						3.31	0.8886	0.012	0.24964
36.57	20960	36.55	18490	36.45	13210	36.55	15770	36.55	16986.7	36.59	13243.3	36.55	18243.3	36.59	15683.3																						3.32	1.15129	0.15654	0.41208
36.62	20996.7	36.6	18453.3	36.5	13126.7	36.6	15560	36.6	16986.7	36.64	13053.3	36.6	18496.7	36.64	15496.7																						3.33	1.38525	0.30302	0.56582
36.67	21110	36.65	18633.3	36.55	13020	36.65	15460	36.65	16640	36.69	13266.7	36.65	18673.3	36.69	15556.7																						3.34	1.58614	0.44918	0.7084
36.72	20760	36.7	18063.3	36.6	12646.7	36.7	15643.3	36.7	16443.3	36.74	12826.7	36.7	18050	36.74	15840																						3.35	1.75072	0.59298	0.838
36.77	20910	36.75	17823.3	36.65	13030	36.75	15390	36.75	16533.3	36.79	13300	36.75	18246.7	36.79	15243.3																						3.36	1.87691	0.73264	0.95342
36.82	20986.7	36.8	18423.3	36.7	12993.3	36.8	15473.3	36.8	16760	36.84	13113.3	36.8	17783.3	36.84	15296.7																						3.37	1.96391	0.86669	1.05414
36.87	20916.7	36.85	17836.7	36.75	12696.7	36.85	15593.3	36.85	16256.7	36.89	12960	36.85	18203.3	36.89	15610																						3.38	2.01214	0.99398	1.14033
36.92	20406.7	36.9	18426.7	36.8	12680	36.9	15630	36.9	16526.7	36.94	13243.3	36.9	17583.3	36.94	15093.3																						3.39	2.02327	1.1137	1.21285
36.97	20800	36.95	18153.3	36.85	13190	36.95	15450	36.95	16673.3	36.99	12920	36.95	17806.7	36.99	15170																						3.4	2.00016	1.22542	1.27319
37.02	20370	37	17640	36.9	12596.7	37	15243.3	37	16243.3	37.04	12780	37	17593.3	37.04	15403.3																						3.41	1.94675	1.32904	1.32344
37.07	20426.7	37.05	17673.3	36.95	12783.3	37.05	15793.3	37.05	16206.7	37.09	12900	37.05	17636.7	37.09	15550																						3.42	1.86797	1.42482	1.36617
37.12	20390	37.1	17466.7	37	12993.3	37.1	15080	37.1	16243.3	37.14	12570	37.1	17756.7	37.14	15363.3																						3.43	1.76955	1.51333	1.4044
37.17	20923.3	37.15	17783.3	37.05	12833.3	37.15	15000	37.15	16456.7	37.19	12350	37.15	17633.3	37.19	15030																						3.44	1.65783	1.59541	1.44141
37.22	20830	37.2	17680	37.1	12750	37.2	15153.3	37.2	16746.7	37.24	12790	37.2	17373.3	37.24	15140																						3.45	1.53964	1.67214	1.48067
37.27	20593.3	37.25	17936.7	37.15	12770	37.25	15003.3	37.25	16570	37.29	12640	37.25	17466.7	37.29	15200																						3.46	1.42197	1.74479	1.52569
37.32	20616.7	37.3	17963.3	37.2	13023.3	37.3	15076.7	37.3	16496.7	37.34	12420	37.3	17856.7	37.34	15003.3																						3.47	1.31185	1.81474	1.57988
37.37	20966.7	37.35	17793.3	37.25	12686.7	37.35	14936.7	37.35	15776.7	37.39	12260	37.35	18146.7	37.39	15223.3																						3.48	1.21605	1.88343	1.64644
37.42	20806.7	37.4	17923.3	37.3	12166.7	37.4	15213.3	37.4	17043.3	37.44	12560	37.4	17670	37.44	15150																						3.49	1.14091	1.95233	1.72817
37.47	20293.3	37.45	17800	37.35	12596.7	37.45	15526.7	37.45	16520	37.49	12973.3	37.45	17610	37.49	15536.7																						3.5	1.09209	2.0228	1.82742
37.52	21033.3	37.5	17590	37.4	12606.7	37.5	15346.7	37.5	16536.7	37.54	12726.7	37.5	18043.3	37.54	15220																						3.51	1.0744	2.09611	1.94595
37.57	20576.7	37.55	17726.7	37.45	12543.3	37.55	14960	37.55	16540	37.59	12736.7	37.55	17590	37.59	15256.7																						3.52	1.09167	2.17331	2.08481
37.62	20940	37.6	17640	37.5	12203.3	37.6	15160	37.6	16576.7	37.64	12503.3	37.6	17870	37.64	15013.3																						3.53	1.14653	2.25522	2.24434
37.67	20390	37.65	17903.3	37.55	12703.3	37.65	14860	37.65	17070	37.69	12600	37.65	17530	37.69	14786.7																						3.54	1.24039	2.34239	2.42408
37.72	20606.7	37.7	17330	37.6	12486.7	37.7	15333.3	37.7	16313.3	37.74	12416.7	37.7	17453.3	37.74	14920																						3.55	1.37336	2.43504	2.62275
37.77	20586.7	37.75	17260	37.65	12676.7	37.75	15286.7	37.75	16370	37.79	12573.3	37.75	17846.7	37.79	14970																						3.56	1.5442	2.53304	2.83828
37.82	20560	37.8	17996.7	37.7	12896.7	37.8	14850	37.8	16260	37.84	12833.3	37.8	17843.3	37.84	14563.3																						3.57	1.75036	2.6359	3.06783
37.87	20603.3	37.85	17936.7	37.75	12693.3	37.85	14976.7	37.85	16503.3	37.89	12686.7	37.85	17716.7	37.89	15036.7																						3.58	1.98806	2.74279	3.30786
37.92	20460	37.9	17933.3	37.8	12070	37.9	15093.3	37.9	16086.7	37.94	12493.3	37.9	17566.7	37.94	14720																						3.59	2.25236	2.85251	3.5542
37.97	21020	37.95	17723.3	37.85	12210	37.95	14840	37.95	16263.3	37.99	13086.7	37.95	17780	37.99	14606.7																						3.6	2.53733	2.96355	3.80219
38.02	20660	38	17623.3	37.9	12473.3	38	14730	38	16326.7	38.04	13086.7	38	17740	38.04	14526.7																						3.61	2.83619	3.0741	4.04674
38.07	20906.7	38.05	17876.7	37.95	12456.7	38.05	15083.3	38.05	16433.3	38.09	12626.7	38.05	17686.7	38.09	14856.7																						3.62	3.14154	3.18211	4.28257
38.12	20513.3	38.1	17623.3	38	12440	38.1	15140	38.1	16723.3	38.14	13093.3	38.1	17990	38.14	14870																						3.63	3.44553	3.28535	4.50425
38.17	20556.7	38.15	17710	38.05	12330	38.15	15100	38.15	16466.7	38.19	13060	38.15	17576.7	38.19	14800																						3.64	3.74017	3.38146	4.70644
38.22	20256.7	38.2	17570	38.1	12223.3	38.2	15076.7	38.2	16283.3	38.24	12963.3	38.2	17566.7	38.24	14760																						3.65	4.01748	3.468	4.88401
38.27	20566.7	38.25	17390	38.15	12403.3	38.25	14906.7	38.25	16686.7	38.29	13413.3	38.25	17276.7	38.29	14820																						3.66	4.26978	3.54256	5.03218
38.32	20530	38.3	17840	38.2	12750	38.3	14570	38.3	16360	38.34	12680	38.3	17386.7	38.34	14776.7																						3.67	4.4899	3.60281	5.14669
38.37	20516.7	38.35	17523.3	38.25	12880	38.35	14720	38.35	16263.3	38.39	13120	38.35	17186.7	38.39	14466.7																						3.68	4.67142	3.64656	5.22391
38.42	20433.3	38.4	17350	38.3	13176.7	38.4	14693.3	38.4	16186.7	38.44	12963.3	38.4	17480	38.44	14780																						3.69	4.80878	3.67185	5.26093
38.47	20590	38.45	17473.3	38.35	12963.3	38.45	14940	38.45	16130	38.49	13706.7	38.45	17473.3	38.49	14946.7																						3.7	4.89752	3.677	5.25571
38.52	20250	38.5	17560	38.4	13116.7	38.5	15336.7	38.5	16153.3	38.54	12926.7	38.5	17326.7	38.54	14813.3																						3.71	4.93438	3.66066	5.20706
38.57	20463.3	38.55	18066.7	38.45	13053.3	38.55	15386.7	38.55	16380	38.59	13116.7	38.55	17763.3	38.59	14623.3																						3.72	4.91734	3.62186	5.11471
38.62	21026.7	38.6	18183.3	38.5	13050	38.6	15866.7	38.6	16170	38.64	12920	38.6	17206.7	38.64	14376.7																						3.73	4.84573	3.56005	4.97935
38.67	20580	38.65	18273.3	38.55	12973.3	38.65	16056.7	38.65	16033.3	38.69	12826.7	38.65	17463.3	38.69	14833.3																						3.74	4.7202	3.4751	4.80255
38.72	20590	38.7	18046.7	38.6	13033.3	38.7	16350	38.7	15930	38.74	13103.3	38.7	17133.3	38.74	14850																						3.75	4.54269	3.36734	4.58676
38.77	20703.3	38.75	18210	38.65	13306.7	38.75	16483.3	38.75	16573.3	38.79	12690	38.75	17383.3	38.79	15200																						3.76	4.31637	3.23752	4.33522
38.82	21193.3	38.8	18790	38.7	13643.3	38.8	16366.7	38.8	15950	38.84	12876.7	38.8	17586.7	38.84	15370																						3.77	4.04549	3.08684	4.05186
38.87	20666.7	38.85	18110	38.75	13813.3	38.85	16103.3	38.85	16060	38.89	13470	38.85	17670	38.89	16146.7																						3.78	3.73529	2.91686	3.7412
38.92	21250	38.9	17853.3	38.8	14033.3	38.9	15070	38.9	16546.7	38.94	13893.3	38.9	18216.7	38.94	16156.7																						3.79	3.39182	2.72954	3.40822
38.97	22600	38.95	18226.7	38.85	13916.7	38.95	15320	38.95	16373.3	38.99	13566.7	38.95	18426.7	38.99	16400																						3.8	3.02171	2.52711	3.05822
39.02	23830	39	17730	38.9	14466.7	39	15183.3	39	17290	39.04	13560	39	18836.7	39.04	16836.7																						3.81	2.63203	2.31208	2.69669
39.07	23790	39.05	17990	38.95	14256.7	39.05	14813.3	39.05	17543.3	39.09	13300	39.05	18693.3	39.09	16460																						3.82	2.23007	2.08714	2.32913
39.12	22770	39.1	17540	39	13326.7	39.1	15100	39.1	17333.3	39.14	13350	39.1	18340	39.14	16263.3																						3.83	1.82309	1.8551	1.96096
39.17	22160	39.15	17606.7	39.05	13030	39.15	14700	39.15	17110	39.19	12586.7	39.15	18440	39.19	15196.7																						3.84	1.41817	1.61882	1.59733
39.22	20780	39.2	17546.7	39.1	12880	39.2	14853.3	39.2	16820	39.24	12773.3	39.2	17786.7	39.24	15116.7																						3.85	1.02202	1.38117	1.24306
39.27	20716.7	39.25	17650	39.15	12616.7	39.25	15010	39.25	16370	39.29	12670	39.25	17480	39.29	14996.7																						3.86	0.6408	1.1449	0.90247
39.32	20506.7	39.3	17376.7	39.2	12523.3	39.3	14836.7	39.3	16513.3	39.34	12666.7	39.3	17396.7	39.34	14993.3																						3.87	0.27996	0.91264	0.57935
39.37	20660	39.35	17753.3	39.25	12666.7	39.35	14940	39.35	16436.7	39.39	12780	39.35	17686.7	39.39	14593.3																						3.88	-0.05583	0.68682	0.27684
39.42	20636.7	39.4	17913.3	39.3	12346.7	39.4	14680	39.4	16143.3	39.44	12346.7	39.4	17426.7	39.44	14673.3																						3.89	-0.36281	0.46962	-0.00258
39.47	20650	39.45	17183.3	39.35	12683.3	39.45	14950	39.45	16156.7	39.49	12800	39.45	17460	39.49	15166.7																						3.9	-0.63814	0.26291	-0.25713
39.52	20413.3	39.5	17386.7	39.4	12290	39.5	14760	39.5	16540	39.54	12143.3	39.5	17143.3	39.54	14946.7																						3.91	-0.87999	0.06826	-0.48574
39.57	20363.3	39.55	17333.3	39.45	12426.7	39.55	15076.7	39.55	16120	39.59	12150	39.55	17290	39.59	14633.3																						3.92	-1.08744	-0.1131	-0.68801
39.62	20893.3	39.6	17803.3	39.5	12623.3	39.6	14790	39.6	16223.3	39.64	12623.3	39.6	17203.3	39.64	14326.7																						3.93	-1.26055	-0.28031	-0.8642
39.67	20276.7	39.65	17886.7	39.55	12176.7	39.65	14430	39.65	16200	39.69	12073.3	39.65	17646.7	39.69	14803.3																						3.94	-1.40019	-0.43286	-1.01517
39.72	20776.7	39.7	17423.3	39.6	12356.7	39.7	15086.7	39.7	15746.7	39.74	12270	39.7	17336.7	39.74	14280																						3.95	-1.50804	-0.57056	-1.14228
39.77	20480	39.75	17566.7	39.65	12253.3	39.75	14346.7	39.75	15730	39.79	12233.3	39.75	17346.7	39.79	14900																						3.96	-1.58645	-0.69356	-1.24735
39.82	20863.3	39.8	17376.7	39.7	12493.3	39.8	15036.7	39.8	15773.3	39.84	12126.7	39.8	17726.7	39.84	14976.7																						3.97	-1.63831	-0.80232	-1.33257
39.87	20533.3	39.85	17716.7	39.75	12616.7	39.85	14973.3	39.85	15796.7	39.89	12476.7	39.85	17333.3	39.89	14826.7																						3.98	-1.66697	-0.89754	-1.40039
39.92	20410	39.9	18213.3	39.8	12486.7	39.9	15400	39.9	15903.3	39.94	12460	39.9	17676.7	39.94	14830																						3.99	-1.67604	-0.98016	-1.45343
39.97	20200	39.95	17483.3	39.85	12986.7	39.95	15366.7	39.95	16533.3	39.99	12403.3	39.95	17463.3	39.99	14956.7																						4	-1.66934	-1.0513	-1.49438
40.02	20393.3	40	18016.7	39.9	12813.3	40	15460	40	16033.3	40.04	12373.3	40	17543.3	40.04	14866.7																						4.01	-1.6507	-1.11222	-1.52595
40.07	20803.3	40.05	17776.7	39.95	12893.3	40.05	15783.3	40.05	15740	40.09	12416.7	40.05	17406.7	40.09	14863.3																						4.02	-1.6239	-1.16425	-1.55073
40.12	20526.7	40.1	18063.3	40	13183.3	40.1	16046.7	40.1	16183.3	40.14	12546.7	40.1	18073.3	40.14	15343.3																						4.03	-1.59254	-1.2088	-1.57119
40.17	20760	40.15	17933.3	40.05	13396.7	40.15	16613.3	40.15	16240	40.19	13020	40.15	18473.3	40.19	15470																						4.04	-1.55994	-1.24726	-1.58954
40.22	20416.7	40.2	18596.7	40.1	13126.7	40.2	17010	40.2	16243.3	40.24	13173.3	40.2	18556.7	40.24	15850																						4.05	-1.52907	-1.28098	-1.60776
40.27	20640	40.25	19390	40.15	14276.7	40.25	18726.7	40.25	16473.3	40.29	13286.7	40.25	18280	40.29	15906.7																						4.06	-1.50251	-1.31126	-1.62751
40.32	21056.7	40.3	20616.7	40.2	15090	40.3	20436.7	40.3	16506.7	40.34	14000	40.3	18733.3	40.34	16743.3																						4.07	-1.48239	-1.33927	-1.65011
40.37	21540	40.35	22416.7	40.25	15763.3	40.35	25030	40.35	16506.7	40.39	14810	40.35	19980	40.39	17543.3																						4.08	-1.47039	-1.36607	-1.67657
40.42	22043.3	40.4	24423.3	40.3	17486.7	40.4	30323.3	40.4	17156.7	40.44	16230	40.4	20556.7	40.44	18580																						4.09	-1.46769	-1.39256	-1.70755
40.47	22866.7	40.45	27766.7	40.35	20060	40.45	34756.7	40.45	18296.7	40.49	18823.3	40.45	21476.7	40.49	22010																						4.1	-1.47504	-1.41948	-1.74339
40.52	25376.7	40.5	31290	40.4	23713.3	40.5	33586.7	40.5	18710	40.54	21826.7	40.5	22950	40.54	26426.7																						4.11	-1.49271	-1.44741	-1.78413
40.57	31096.7	40.55	34730	40.45	27136.7	40.55	28653.3	40.55	21413.3	40.59	24433.3	40.55	25900	40.59	31286.7																						4.12	-1.52062	-1.47675	-1.82954
40.62	41380	40.6	35533.3	40.5	26513.3	40.6	24133.3	40.6	26643.3	40.64	24493.3	40.6	28970	40.64	32010																						4.13	-1.55827	-1.50772	-1.87912
40.67	44500	40.65	33536.7	40.55	23183.3	40.65	20410	40.65	32753.3	40.69	23090	40.65	32506.7	40.69	28970																						4.14	-1.60488	-1.54041	-1.93222
40.72	36120	40.7	30426.7	40.6	19780	40.7	18283.3	40.7	28670	40.74	19966.7	40.7	32903.3	40.74	25193.3																						4.15	-1.6594	-1.57475	-1.98798
40.77	33333.3	40.75	25963.3	40.65	16406.7	40.75	16460	40.75	25670	40.79	16283.3	40.75	31093.3	40.79	21510																						4.16	-1.72058	-1.61052	-2.04546
40.82	26306.7	40.8	23020	40.7	14250	40.8	15606.7	40.8	22336.7	40.84	14310	40.8	28616.7	40.84	18483.3																						4.17	-1.78702	-1.64741	-2.10362
40.87	22016.7	40.85	20983.3	40.75	13363.3	40.85	15983.3	40.85	18436.7	40.89	14043.3	40.85	25206.7	40.89	16893.3																						4.18	-1.85722	-1.68501	-2.16138
40.92	21403.3	40.9	19586.7	40.8	13016.7	40.9	15413.3	40.9	17580	40.94	13076.7	40.9	22933.3	40.94	16163.3																						4.19	-1.92964	-1.72281	-2.21768
40.97	21770	40.95	19143.3	40.85	12350	40.95	15126.7	40.95	16663.3	40.99	12556.7	40.95	20690	40.99	15976.7																						4.2	-2.00273	-1.76029	-2.27147
41.02	20510	41	18210	40.9	12123.3	41	14856.7	41	16633.3	41.04	12493.3	41	19866.7	41.04	15556.7																						4.21	-2.075	-1.79685	-2.32176
41.07	21060	41.05	18103.3	40.95	12190	41.05	14726.7	41.05	16893.3	41.09	11833.3	41.05	19086.7	41.09	14810																						4.22	-2.145	-1.8319	-2.36763
41.12	20533.3	41.1	17746.7	41	11883.3	41.1	14606.7	41.1	16616.7	41.14	12040	41.1	18466.7	41.14	14690																						4.23	-2.2114	-1.86483	-2.40827
41.17	20176.7	41.15	17590	41.05	12220	41.15	14690	41.15	16103.3	41.19	11716.7	41.15	18320	41.19	14556.7																						4.24	-2.27299	-1.89506	-2.44296
41.22	20033.3	41.2	17476.7	41.1	12173.3	41.2	14496.7	41.2	16030	41.24	12100	41.2	18243.3	41.24	15070																						4.25	-2.32868	-1.92202	-2.4711
41.27	19840	41.25	16946.7	41.15	12080	41.25	14490	41.25	16233.3	41.29	11960	41.25	17663.3	41.29	14670																						4.26	-2.37755	-1.94518	-2.49219
41.32	19976.7	41.3	16853.3	41.2	11673.3	41.3	14463.3	41.3	15980	41.34	11950	41.3	17570	41.34	14566.7																						4.27	-2.41878	-1.96408	-2.50587
41.37	19856.7	41.35	17713.3	41.25	11983.3	41.35	14723.3	41.35	15780	41.39	12000	41.35	17830	41.39	14203.3																						4.28	-2.45175	-1.97827	-2.51185
41.42	20016.7	41.4	17283.3	41.3	12096.7	41.4	14273.3	41.4	15726.7	41.44	11690	41.4	17313.3	41.44	14080																						4.29	-2.47594	-1.98738	-2.50995
41.47	20380	41.45	17276.7	41.35	11870	41.45	14173.3	41.45	16400	41.49	11640	41.45	17466.7	41.49	13586.7																						4.3	-2.49097	-1.99108	-2.5001
41.52	19990	41.5	16810	41.4	11526.7	41.5	14023.3	41.5	15860	41.54	11560	41.5	17340	41.54	14380																						4.31	-2.4966	-1.98912	-2.48227
41.57	20366.7	41.55	17443.3	41.45	11493.3	41.55	14163.3	41.55	15666.7	41.59	11690	41.55	17223.3	41.59	13970																						4.32	-2.4927	-1.98128	-2.45651
41.62	20253.3	41.6	16606.7	41.5	12186.7	41.6	14206.7	41.6	15546.7	41.64	11993.3	41.6	17043.3	41.64	14020																						4.33	-2.47922	-1.96742	-2.42292
41.67	20123.3	41.65	17116.7	41.55	11596.7	41.65	14363.3	41.65	15783.3	41.69	11753.3	41.65	16840	41.69	14423.3																						4.34	-2.45623	-1.94743	-2.38166
41.72	19686.7	41.7	16706.7	41.6	11706.7	41.7	14176.7	41.7	15346.7	41.74	11613.3	41.7	17290	41.74	14203.3																						4.35	-2.42386	-1.92127	-2.33288
41.77	19583.3	41.75	16856.7	41.65	11616.7	41.75	14443.3	41.75	15850	41.79	11463.3	41.75	16830	41.79	14076.7																						4.36	-2.3823	-1.88893	-2.27679
41.82	19956.7	41.8	17066.7	41.7	11820	41.8	14510	41.8	16126.7	41.84	11600	41.8	17403.3	41.84	14286.7																						4.37	-2.33183	-1.85046	-2.21361
41.87	20366.7	41.85	17430	41.75	11526.7	41.85	14163.3	41.85	16063.3	41.89	11680	41.85	16846.7	41.89	13900																						4.38	-2.27276	-1.80596	-2.14357
41.92	19830	41.9	16566.7	41.8	12203.3	41.9	14240	41.9	15553.3	41.94	12013.3	41.9	17256.7	41.94	13813.3																						4.39	-2.20544	-1.75557	-2.06691
41.97	20056.7	41.95	16930	41.85	11983.3	41.95	14500	41.95	16020	41.99	11730	41.95	17073.3	41.99	13830																						4.4	-2.13027	-1.69945	-1.98388
42.02	20196.7	42	17156.7	41.9	11546.7	42	14640	42	15633.3	42.04	11640	42	17316.7	42.04	14133.3																						4.41	-2.04769	-1.63784	-1.89476
42.07	19700	42.05	16676.7	41.95	11723.3	42.05	14036.7	42.05	15730	42.09	11540	42.05	16990	42.09	13976.7																						4.42	-1.95818	-1.57102	-1.79985
42.12	20146.7	42.1	16960	42	11720	42.1	13790	42.1	15446.7	42.14	11323.3	42.1	16806.7	42.14	13613.3																						4.43	-1.86226	-1.49929	-1.69946
42.17	20293.3	42.15	16600	42.05	11730	42.15	14030	42.15	15546.7	42.19	11746.7	42.15	16656.7	42.19	14006.7																						4.44	-1.7605	-1.42303	-1.59397
42.22	19570	42.2	16750	42.1	11713.3	42.2	14126.7	42.2	15803.3	42.24	11336.7	42.2	16610	42.24	13923.3																						4.45	-1.65351	-1.34266	-1.48378
42.27	19230	42.25	16710	42.15	11626.7	42.25	14593.3	42.25	16086.7	42.29	11210	42.25	17090	42.29	13926.7																						4.46	-1.54196	-1.25864	-1.36937
42.32	19883.3	42.3	16550	42.2	11746.7	42.3	14366.7	42.3	15426.7	42.34	11330	42.3	16663.3	42.34	14340																						4.47	-1.42661	-1.17151	-1.25126
42.37	19706.7	42.35	16583.3	42.25	11630	42.35	14176.7	42.35	15840	42.39	11410	42.35	16800	42.39	14313.3																						4.48	-1.30825	-1.08184	-1.13009
42.42	19786.7	42.4	17006.7	42.3	11586.7	42.4	13923.3	42.4	15720	42.44	11346.7	42.4	16790	42.44	14260																						4.49	-1.18778	-0.99026	-1.00655
42.47	19956.7	42.45	16490	42.35	12056.7	42.45	14230	42.45	16026.7	42.49	11183.3	42.45	17313.3	42.49	13906.7																						4.5	-1.06618	-0.89748	-0.88144
42.52	19710	42.5	16963.3	42.4	11716.7	42.5	14130	42.5	15346.7	42.54	11480	42.5	16716.7	42.54	14016.7																						4.51	-0.94452	-0.80421	-0.75565
42.57	19916.7	42.55	16886.7	42.45	11796.7	42.55	14303.3	42.55	15636.7	42.59	11336.7	42.55	16896.7	42.59	13990																						4.52	-0.82397	-0.71127	-0.63018
42.62	19560	42.6	16750	42.5	11466.7	42.6	13693.3	42.6	15790	42.64	11520	42.6	16490	42.64	13976.7																						4.53	-0.70578	-0.61946	-0.50611
42.67	19630	42.65	16530	42.55	11726.7	42.65	13983.3	42.65	15916.7	42.69	11226.7	42.65	16706.7	42.69	14003.3																						4.54	-0.5913	-0.52965	-0.38463
42.72	19450	42.7	16396.7	42.6	11456.7	42.7	14233.3	42.7	15316.7	42.74	11506.7	42.7	16703.3	42.74	14360																						4.55	-0.48195	-0.44272	-0.26697
42.77	19820	42.75	16666.7	42.65	11310	42.75	14276.7	42.75	15613.3	42.79	11260	42.75	16946.7	42.79	14043.3																						4.56	-0.37919	-0.35957	-0.15445
42.82	19436.7	42.8	16523.3	42.7	10990	42.8	14306.7	42.8	15616.7	42.84	11220	42.8	17376.7	42.84	13766.7																						4.57	-0.28456	-0.28108	-0.04843
42.87	19706.7	42.85	16903.3	42.75	11526.7	42.85	14306.7	42.85	15640	42.89	11480	42.85	17070	42.89	13573.3																						4.58	-0.19959	-0.20811	0.04973
42.92	19306.7	42.9	16446.7	42.8	11653.3	42.9	14040	42.9	15596.7	42.94	11210	42.9	16303.3	42.94	14350																						4.59	-0.12577	-0.14151	0.13868
42.97	19976.7	42.95	16636.7	42.85	11526.7	42.95	14206.7	42.95	15693.3	42.99	10933.3	42.95	16633.3	42.99	14010																						4.6	-0.06457	-0.08206	0.21712
43.02	19856.7	43	16730	42.9	11510	43	14556.7	43	15250	43.04	11200	43	16666.7	43.04	14176.7																						4.61	-0.01732	-0.03044	0.28382
43.07	20160	43.05	16636.7	42.95	11860	43.05	14313.3	43.05	15960	43.09	11456.7	43.05	16550	43.09	14153.3																						4.62	0.01478	0.01271	0.33769
43.12	19490	43.1	16696.7	43	12153.3	43.1	14993.3	43.1	15693.3	43.14	11576.7	43.1	16810	43.14	14530																						4.63	0.03073	0.0469	0.37778
43.17	19660	43.15	17336.7	43.05	12416.7	43.15	14996.7	43.15	15430	43.19	12173.3	43.15	17323.3	43.19	14506.7																						4.64	0.02979	0.07175	0.40336
43.22	20326.7	43.2	17490	43.1	12823.3	43.2	14576.7	43.2	15890	43.24	12436.7	43.2	17413.3	43.24	14536.7																						4.65	0.01151	0.08704	0.41391
43.27	20606.7	43.25	17220	43.15	12663.3	43.25	14390	43.25	16740	43.29	12293.3	43.25	17276.7	43.29	14343.3																						4.66	-0.02421	0.09269	0.40917
43.32	21216.7	43.3	17636.7	43.2	12420	43.3	14360	43.3	16776.7	43.34	12033.3	43.3	17360	43.34	14216.7																						4.67	-0.0771	0.0888	0.3892
43.37	20556.7	43.35	17360	43.25	12346.7	43.35	14223.3	43.35	16403.3	43.39	12240	43.35	17480	43.39	14213.3																						4.68	-0.14645	0.07565	0.35436
43.42	21093.3	43.4	17570	43.3	11733.3	43.4	14253.3	43.4	16226.7	43.44	11763.3	43.4	17426.7	43.44	13960																						4.69	-0.23112	0.05368	0.30531
43.47	20036.7	43.45	16870	43.35	11256.7	43.45	13990	43.45	15780	43.49	11536.7	43.45	17063.3	43.49	13760																						4.7	-0.32953	0.02354	0.24308
43.52	20046.7	43.5	16970	43.4	11516.7	43.5	13883.3	43.5	15326.7	43.54	11386.7	43.5	16703.3	43.54	14123.3																						4.71	-0.43961	-0.01396	0.169
43.57	19796.7	43.55	16433.3	43.45	11540	43.55	13653.3	43.55	15313.3	43.59	11013.3	43.55	17060	43.59	13773.3																						4.72	-0.55889	-0.05785	0.08474
43.62	19510	43.6	16520	43.5	11816.7	43.6	14180	43.6	15613.3	43.64	11720	43.6	16563.3	43.64	14140																						4.73	-0.68448	-0.107	-0.00777
43.67	19153.3	43.65	16790	43.55	11700	43.65	13836.7	43.65	15480	43.69	11200	43.65	16666.7	43.69	13620																						4.74	-0.81313	-0.16014	-0.10631
43.72	20023.3	43.7	16590	43.6	11473.3	43.7	13933.3	43.7	15126.7	43.74	11323.3	43.7	16880	43.74	14033.3																						4.75	-0.94129	-0.21592	-0.20848
43.77	19306.7	43.75	16623.3	43.65	11220	43.75	13833.3	43.75	15336.7	43.79	11046.7	43.75	16626.7	43.79	14206.7																						4.76	-1.0652	-0.27287	-0.3117
43.82	19336.7	43.8	16520	43.7	11526.7	43.8	13806.7	43.8	15223.3	43.84	11476.7	43.8	16600	43.84	13903.3																						4.77	-1.18095	-0.32951	-0.4133
43.87	19490	43.85	16176.7	43.75	11296.7	43.85	13746.7	43.85	15510	43.89	11013.3	43.85	16426.7	43.89	14370																						4.78	-1.28461	-0.38431	-0.51058
43.92	19896.7	43.9	16846.7	43.8	11423.3	43.9	13940	43.9	15420	43.94	11240	43.9	16610	43.94	14006.7																						4.79	-1.37235	-0.43579	-0.60087
43.97	19546.7	43.95	16406.7	43.85	11260	43.95	14220	43.95	15056.7	43.99	11373.3	43.95	16596.7	43.99	13690																						4.8	-1.4405	-0.48251	-0.68162
44.02	19620	44	16240	43.9	11126.7	44	14290	44	15553.3	44.04	11226.7	44	16406.7	44.04	13863.3																						4.81	-1.48572	-0.52314	-0.75048
44.07	19406.7	44.05	16236.7	43.95	11680	44.05	13863.3	44.05	15213.3	44.09	11073.3	44.05	16420	44.09	13563.3																						4.82	-1.5051	-0.55646	-0.80532
44.12	19663.3	44.1	15970	44	11143.3	44.1	13783.3	44.1	15060	44.14	11203.3	44.1	16706.7	44.14	13710																						4.83	-1.49625	-0.58143	-0.84439
44.17	19620	44.15	16700	44.05	11173.3	44.15	13900	44.15	15046.7	44.19	11386.7	44.15	16820	44.19	13416.7																						4.84	-1.45744	-0.59721	-0.86627
44.22	19823.3	44.2	16310	44.1	11323.3	44.2	13483.3	44.2	15520	44.24	11073.3	44.2	16276.7	44.24	13966.7																						4.85	-1.38762	-0.60318	-0.87002
44.27	19756.7	44.25	16323.3	44.15	11250	44.25	13623.3	44.25	15220	44.29	11306.7	44.25	16580	44.29	13786.7																						4.86	-1.28657	-0.59897	-0.85516
44.32	19670	44.3	16020	44.2	11276.7	44.3	13673.3	44.3	15600	44.34	11420	44.3	16190	44.34	13806.7																						4.87	-1.15485	-0.58446	-0.82172
44.37	19633.3	44.35	16000	44.25	11270	44.35	14150	44.35	15343.3	44.39	11076.7	44.35	16890	44.39	13936.7																						4.88	-0.99393	-0.55981	-0.77024
44.42	19393.3	44.4	16203.3	44.3	11050	44.4	13990	44.4	15100	44.44	10973.3	44.4	16423.3	44.44	13726.7																						4.89	-0.8061	-0.52546	-0.7018
44.47	19803.3	44.45	15903.3	44.35	11143.3	44.45	13940	44.45	15290	44.49	10923.3	44.45	16406.7	44.49	13466.7																						4.9	-0.59449	-0.4821	-0.61795
44.52	19456.7	44.5	16443.3	44.4	11166.7	44.5	13943.3	44.5	15046.7	44.54	11326.7	44.5	16286.7	44.54	13740																						4.91	-0.363	-0.4307	-0.52075
44.57	19303.3	44.55	15656.7	44.45	11523.3	44.55	13706.7	44.55	15083.3	44.59	11330	44.55	16296.7	44.59	13570																						4.92	-0.11623	-0.37246	-0.41265
44.62	19053.3	44.6	16733.3	44.5	11433.3	44.6	13830	44.6	15166.7	44.64	11013.3	44.6	16213.3	44.64	13473.3																						4.93	0.14063	-0.30877	-0.29649
44.67	19096.7	44.65	16103.3	44.55	11366.7	44.65	13250	44.65	15406.7	44.69	10720	44.65	16536.7	44.69	13400																						4.94	0.40191	-0.24123	-0.17539
44.72	19226.7	44.7	16670	44.6	11263.3	44.7	13496.7	44.7	15443.3	44.74	10820	44.7	16190	44.74	13240																						4.95	0.66164	-0.17158	-0.0527
44.77	19326.7	44.75	16393.3	44.65	11380	44.75	13776.7	44.75	14983.3	44.79	11086.7	44.75	16510	44.79	13523.3																						4.96	0.91364	-0.10163	0.06812
44.82	19560	44.8	16000	44.7	11366.7	44.8	13866.7	44.8	15323.3	44.84	11290	44.8	15843.3	44.84	13493.3																						4.97	1.15175	-0.03329	0.18357
44.87	19490	44.85	16100	44.75	11393.3	44.85	13816.7	44.85	15140	44.89	11220	44.85	16203.3	44.89	13223.3																						4.98	1.36998	0.03157	0.29021
44.92	18970	44.9	16050	44.8	11393.3	44.9	13763.3	44.9	14903.3	44.94	11283.3	44.9	16216.7	44.94	13210																						4.99	1.56263	0.0911	0.38476
44.97	19126.7	44.95	16333.3	44.85	11150	44.95	13853.3	44.95	15513.3	44.99	11073.3	44.95	16090	44.99	13583.3																						5	1.72455	0.14354	0.46422
45.02	19166.7	45	16390	44.9	10783.3	45	13616.7	45	15390	45.04	11150	45	16046.7	45.04	13740																						5.01	1.8512	0.18727	0.52588
45.07	19373.3	45.05	16166.7	44.95	11060	45.05	13626.7	45.05	15686.7	45.09	10990	45.05	16013.3	45.09	13280																						5.02	1.93885	0.22086	0.5675
45.12	19460	45.1	16423.3	45	11146.7	45.1	13893.3	45.1	14800	45.14	11223.3	45.1	15900	45.14	13250																						5.03	1.98464	0.2431	0.58728
45.17	19250	45.15	16510	45.05	11150	45.15	13500	45.15	15176.7	45.19	11060	45.15	16603.3	45.19	13353.3																						5.04	1.98674	0.25303	0.58397
45.22	19343.3	45.2	15903.3	45.1	11340	45.2	13550	45.2	14833.3	45.24	11030	45.2	16466.7	45.24	13640																						5.05	1.94436	0.24998	0.55692
45.27	19080	45.25	16103.3	45.15	11496.7	45.25	13076.7	45.25	15390	45.29	10990	45.25	15726.7	45.29	13633.3																						5.06	1.85779	0.23359	0.50605
45.32	19186.7	45.3	15666.7	45.2	11270	45.3	13416.7	45.3	15143.3	45.34	11056.7	45.3	15796.7	45.34	13243.3																						5.07	1.72845	0.20382	0.43189
45.37	19116.7	45.35	16160	45.25	10833.3	45.35	13713.3	45.35	14836.7	45.39	11110	45.35	16260	45.39	13136.7																						5.08	1.5588	0.16094	0.3356
45.42	19330	45.4	16450	45.3	10920	45.4	13930	45.4	15026.7	45.44	10783.3	45.4	16250	45.44	13110																						5.09	1.35234	0.10556	0.21886
45.47	19143.3	45.45	16100	45.35	10966.7	45.45	13466.7	45.45	15080	45.49	11043.3	45.45	15780	45.49	13500																						5.1	1.1135	0.03859	0.08392
45.52	19393.3	45.5	15996.7	45.4	11116.7	45.5	13223.3	45.5	15386.7	45.54	10960	45.5	15980	45.54	13416.7																						5.11	0.84751	-0.03876	-0.0665
45.57	19053.3	45.55	15786.7	45.45	10813.3	45.55	13940	45.55	15083.3	45.59	10893.3	45.55	15950	45.59	13413.3																						5.12	0.56031	-0.12502	-0.22929
45.62	18916.7	45.6	16116.7	45.5	11490	45.6	13326.7	45.6	15033.3	45.64	11660	45.6	15880	45.64	13280																						5.13	0.25836	-0.21847	-0.40099
45.67	19350	45.65	16086.7	45.55	11063.3	45.65	13743.3	45.65	14986.7	45.69	10826.7	45.65	16040	45.69	13656.7																						5.14	-0.0515	-0.31723	-0.57791
45.72	19036.7	45.7	16386.7	45.6	11460	45.7	13393.3	45.7	15153.3	45.74	11286.7	45.7	16010	45.74	13350																						5.15	-0.36224	-0.41923	-0.75621
45.77	18886.7	45.75	16320	45.65	11060	45.75	13940	45.75	15026.7	45.79	11053.3	45.75	15666.7	45.79	13126.7																						5.16	-0.66684	-0.52231	-0.93198
45.82	19126.7	45.8	15763.3	45.7	11230	45.8	13356.7	45.8	14480	45.84	11023.3	45.8	15846.7	45.84	13363.3																						5.17	-0.95842	-0.62429	-1.10136
45.87	19080	45.85	15823.3	45.75	11243.3	45.85	13286.7	45.85	15083.3	45.89	10886.7	45.85	16570	45.89	13316.7																						5.18	-1.23046	-0.72293	-1.26064
45.92	19350	45.9	16426.7	45.8	11360	45.9	13470	45.9	15656.7	45.94	11013.3	45.9	16173.3	45.94	13496.7																						5.19	-1.47696	-0.81607	-1.40632
45.97	19530	45.95	16220	45.85	10963.3	45.95	13950	45.95	15006.7	45.99	10986.7	45.95	15760	45.99	13283.3																						5.2	-1.69256	-0.90167	-1.53521
46.02	19233.3	46	16133.3	45.9	11013.3	46	12990	46	15173.3	46.04	11346.7	46	15760	46.04	13586.7																						5.21	-1.87269	-0.97779	-1.64451
46.07	19280	46.05	16100	45.95	11110	46.05	13373.3	46.05	14860	46.09	11210	46.05	15583.3	46.09	13093.3																						5.22	-2.01369	-1.04272	-1.73186
46.12	18556.7	46.1	15853.3	46	10963.3	46.1	13846.7	46.1	14960	46.14	11070	46.1	15613.3	46.14	13073.3																						5.23	-2.11284	-1.09494	-1.79541
46.17	19130	46.15	15796.7	46.05	10823.3	46.15	13793.3	46.15	14533.3	46.19	11060	46.15	15683.3	46.19	13320																						5.24	-2.16851	-1.13324	-1.83384
46.22	19250	46.2	16440	46.1	11343.3	46.2	13390	46.2	14723.3	46.24	10916.7	46.2	16276.7	46.24	13673.3																						5.25	-2.18008	-1.15666	-1.84639
46.27	19216.7	46.25	16253.3	46.15	11243.3	46.25	13360	46.25	15043.3	46.29	11033.3	46.25	15923.3	46.29	13403.3																						5.26	-2.14805	-1.16456	-1.83289
46.32	19393.3	46.3	16106.7	46.2	11173.3	46.3	13603.3	46.3	14820	46.34	10740	46.3	16013.3	46.34	13526.7																						5.27	-2.0739	-1.15663	-1.79372
46.37	19103.3	46.35	16170	46.25	11063.3	46.35	13630	46.35	14690	46.39	10830	46.35	16200	46.39	13293.3																						5.28	-1.96016	-1.13286	-1.72982
46.42	18910	46.4	16313.3	46.3	10906.7	46.4	13703.3	46.4	15053.3	46.44	11193.3	46.4	15756.7	46.44	13413.3																						5.29	-1.81022	-1.09359	-1.64265
46.47	18963.3	46.45	16116.7	46.35	10886.7	46.45	13733.3	46.45	14586.7	46.49	11060	46.45	16260	46.49	13493.3																						5.3	-1.62831	-1.03945	-1.53415
46.52	19266.7	46.5	15826.7	46.4	11443.3	46.5	13763.3	46.5	14820	46.54	11366.7	46.5	16220	46.54	13243.3																						5.31	-1.41935	-0.97136	-1.40667
46.57	19346.7	46.55	16146.7	46.45	11433.3	46.55	13506.7	46.55	14990	46.59	11200	46.55	16123.3	46.59	13316.7																						5.32	-1.18882	-0.89051	-1.26293
46.62	18950	46.6	16250	46.5	11423.3	46.6	13163.3	46.6	15320	46.64	11010	46.6	15883.3	46.64	13196.7																						5.33	-0.94264	-0.79833	-1.10595
46.67	19306.7	46.65	16260	46.55	10973.3	46.65	13676.7	46.65	14790	46.69	11303.3	46.65	16103.3	46.69	13196.7																						5.34	-0.68698	-0.69643	-0.93893
46.72	18626.7	46.7	16073.3	46.6	11010	46.7	13390	46.7	14980	46.74	11330	46.7	15986.7	46.74	13503.3																						5.35	-0.42812	-0.58659	-0.76523
46.77	18696.7	46.75	16303.3	46.65	10923.3	46.75	13563.3	46.75	15306.7	46.79	11376.7	46.75	15760	46.79	13433.3																						5.36	-0.17231	-0.4707	-0.58824
46.82	19196.7	46.8	16443.3	46.7	11170	46.8	13086.7	46.8	15046.7	46.84	10866.7	46.8	16293.3	46.84	13610																						5.37	0.0744	-0.3507	-0.41132
46.87	19306.7	46.85	16243.3	46.75	11076.7	46.85	13456.7	46.85	15076.7	46.89	10960	46.85	16170	46.89	13236.7																						5.38	0.3063	-0.22856	-0.23772
46.92	19020	46.9	16246.7	46.8	11320	46.9	13790	46.9	15026.7	46.94	11093.3	46.9	15743.3	46.94	13650																						5.39	0.51815	-0.10622	-0.07049
46.97	19063.3	46.95	16526.7	46.85	11103.3	46.95	13413.3	46.95	15030	46.99	10966.7	46.95	15530	46.99	13146.7																						5.4	0.70533	0.01445	0.08757
47.02	18906.7	47	16170	46.9	11123.3	47	13590	47	14886.7	47.04	11280	47	15980	47.04	13140																						5.41	0.86389	0.13172	0.23401
47.07	18766.7	47.05	16160	46.95	11240	47.05	13453.3	47.05	14773.3	47.09	11216.7	47.05	15846.7	47.09	12983.3																						5.42	0.99068	0.244	0.36672
47.12	18953.3	47.1	15906.7	47	11136.7	47.1	13503.3	47.1	15076.7	47.14	11286.7	47.1	15656.7	47.14	13583.3																						5.43	1.08341	0.34989	0.48405
47.17	19010	47.15	15876.7	47.05	11016.7	47.15	13556.7	47.15	14800	47.19	10956.7	47.15	16380	47.19	13266.7																						5.44	1.14068	0.44823	0.58478
47.22	18633.3	47.2	15790	47.1	11430	47.2	13853.3	47.2	15210	47.24	10790	47.2	15960	47.24	13020																						5.45	1.16203	0.53807	0.66819
47.27	19023.3	47.25	16143.3	47.15	11096.7	47.25	13450	47.25	14956.7	47.29	11066.7	47.25	16186.7	47.29	13703.3																						5.46	1.1479	0.61876	0.73402
47.32	18953.3	47.3	16256.7	47.2	11086.7	47.3	13563.3	47.3	14853.3	47.34	10986.7	47.3	15913.3	47.34	13033.3																						5.47	1.09964	0.68989	0.78252
47.37	19120	47.35	15800	47.25	11640	47.35	13696.7	47.35	14846.7	47.39	10953.3	47.35	15610	47.39	13340																						5.48	1.01947	0.75133	0.81439
47.42	19503.3	47.4	15963.3	47.3	11386.7	47.4	13556.7	47.4	14786.7	47.44	10993.3	47.4	16150	47.44	13330																						5.49	0.9104	0.80321	0.83079
47.47	18776.7	47.45	16383.3	47.35	11153.3	47.45	13636.7	47.45	15256.7	47.49	11223.3	47.45	15910	47.49	13313.3																						5.5	0.77617	0.84592	0.83328
47.52	18943.3	47.5	16230	47.4	11236.7	47.5	13606.7	47.5	15040	47.54	11523.3	47.5	16110	47.54	13620																						5.51	0.62112	0.88008	0.82377
47.57	19263.3	47.55	16276.7	47.45	11360	47.55	13670	47.55	14726.7	47.59	11216.7	47.55	16220	47.59	13756.7																						5.52	0.45012	0.90654	0.80447
47.62	19236.7	47.6	16460	47.5	11146.7	47.6	13710	47.6	15103.3	47.64	10926.7	47.6	15930	47.64	13230																						5.53	0.26841	0.92629	0.77787
47.67	19036.7	47.65	16740	47.55	11396.7	47.65	13823.3	47.65	14586.7	47.69	11096.7	47.65	16050	47.69	13250																						5.54	0.08152	0.94051	0.74658
47.72	19256.7	47.7	16496.7	47.6	11086.7	47.7	13543.3	47.7	15206.7	47.74	11196.7	47.7	16130	47.74	13690																						5.55	-0.10493	0.95045	0.71334
47.77	19120	47.75	16196.7	47.65	11250	47.75	13806.7	47.75	15043.3	47.79	11283.3	47.75	15836.7	47.79	13740																						5.56	-0.28532	0.95746	0.68091
47.82	19343.3	47.8	16616.7	47.7	11420	47.8	13870	47.8	14740	47.84	11150	47.8	16090	47.84	13826.7																						5.57	-0.45418	0.96292	0.65201
47.87	19450	47.85	16760	47.75	11330	47.85	14123.3	47.85	14716.7	47.89	11556.7	47.85	16176.7	47.89	13513.3																						5.58	-0.60632	0.96817	0.62922
47.92	19176.7	47.9	16473.3	47.8	11370	47.9	13756.7	47.9	14610	47.94	11086.7	47.9	16223.3	47.94	13703.3																						5.59	-0.73698	0.97453	0.61494
47.97	19066.7	47.95	16350	47.85	11656.7	47.95	14133.3	47.95	15140	47.99	11586.7	47.95	16286.7	47.99	13356.7																						5.6	-0.84189	0.98323	0.61131
48.02	19066.7	48	16430	47.9	11686.7	48	14103.3	48	14880	48.04	11533.3	48	15923.3	48.04	13320																						5.61	-0.91743	0.99537	0.62016
48.07	19243.3	48.05	16243.3	47.95	11206.7	48.05	14050	48.05	15220	48.09	11273.3	48.05	16453.3	48.09	13313.3																						5.62	-0.96067	1.01189	0.64294
48.12	19290	48.1	16503.3	48	11983.3	48.1	13993.3	48.1	14440	48.14	11156.7	48.1	16216.7	48.14	13786.7																						5.63	-0.96947	1.03359	0.68073
48.17	19260	48.15	16600	48.05	11550	48.15	13683.3	48.15	14856.7	48.19	11313.3	48.15	16080	48.19	14216.7																						5.64	-0.9425	1.06103	0.73416
48.22	19863.3	48.2	16893.3	48.1	11763.3	48.2	14326.7	48.2	15136.7	48.24	11620	48.2	16616.7	48.24	14096.7																						5.65	-0.8793	1.09459	0.80339
48.27	19543.3	48.25	16676.7	48.15	11513.3	48.25	14186.7	48.25	15453.3	48.29	11883.3	48.25	16820	48.29	14146.7																						5.66	-0.78025	1.13441	0.88817
48.32	19706.7	48.3	16090	48.2	11456.7	48.3	13833.3	48.3	15840	48.34	11453.3	48.3	16480	48.34	13903.3																						5.67	-0.6466	1.18043	0.98775
48.37	19606.7	48.35	16896.7	48.25	11986.7	48.35	14140	48.35	15240	48.39	11423.3	48.35	16636.7	48.39	14160																						5.68	-0.48039	1.23236	1.10099
48.42	19463.3	48.4	16476.7	48.3	11536.7	48.4	14120	48.4	15233.3	48.44	11410	48.4	16863.3	48.44	13890																						5.69	-0.28442	1.2897	1.22633
48.47	19373.3	48.45	16796.7	48.35	11980	48.45	14626.7	48.45	15013.3	48.49	11690	48.45	16616.7	48.49	14286.7																						5.7	-0.06219	1.35176	1.36184
48.52	19576.7	48.5	16943.3	48.4	11590	48.5	14450	48.5	15156.7	48.54	11646.7	48.5	16450	48.54	13896.7																						5.71	0.18223	1.41766	1.50527
48.57	19363.3	48.55	17166.7	48.45	12073.3	48.55	15076.7	48.55	15420	48.59	11623.3	48.55	16876.7	48.59	14243.3																						5.72	0.44428	1.4864	1.65412
48.62	19440	48.6	17050	48.5	12076.7	48.6	15193.3	48.6	14933.3	48.64	12126.7	48.6	17013.3	48.64	14446.7																						5.73	0.719	1.55684	1.8057
48.67	19220	48.65	17490	48.55	12096.7	48.65	16000	48.65	14983.3	48.69	11976.7	48.65	16723.3	48.69	14953.3																						5.74	1.0012	1.62773	1.95718
48.72	19900	48.7	17670	48.6	12703.3	48.7	16036.7	48.7	14843.3	48.74	12113.3	48.7	17260	48.74	15190																						5.75	1.28557	1.69778	2.10567
48.77	19723.3	48.75	18186.7	48.65	13623.3	48.75	16880	48.75	15213.3	48.79	12476.7	48.75	17616.7	48.79	15446.7																						5.76	1.56678	1.76568	2.2483
48.82	20320	48.8	19130	48.7	13370	48.8	18733.3	48.8	15456.7	48.84	12730	48.8	18790	48.84	15893.3																						5.77	1.83966	1.8301	2.38229
48.87	20736.7	48.85	19763.3	48.75	14150	48.85	20636.7	48.85	15373.3	48.89	13266.7	48.85	18623.3	48.89	16036.7																						5.78	2.09929	1.88976	2.505
48.92	20600	48.9	21556.7	48.8	15350	48.9	24526.7	48.9	16006.7	48.94	14126.7	48.9	19396.7	48.94	16803.3																						5.79	2.34112	1.94345	2.61403
48.97	21276.7	48.95	23100	48.85	17136.7	48.95	28573.3	48.95	16680	48.99	15263.3	48.95	20326.7	48.99	17933.3																						5.8	2.56107	1.99006	2.70724
49.02	22030	49	25096.7	48.9	19560	49	30866.7	49	16846.7	49.04	17390	49	21126.7	49.04	19600																						5.81	2.75563	2.02861	2.78284
49.07	23793.3	49.05	28633.3	48.95	23873.3	49.05	28843.3	49.05	17426.7	49.09	21153.3	49.05	22700	49.09	21730																						5.82	2.92193	2.05824	2.83938
49.12	27470	49.1	31006.7	49	27550	49.1	27333.3	49.1	18790	49.14	24976.7	49.1	24520	49.14	24843.3																						5.83	3.05779	2.07831	2.87584
49.17	36616.7	49.15	32423.3	49.05	29793.3	49.15	23653.3	49.15	22970	49.19	27833.3	49.15	26280	49.19	26643.3																						5.84	3.16175	2.08831	2.89161
49.22	53796.7	49.2	31003.3	49.1	28143.3	49.2	20183.3	49.2	31280	49.24	27920	49.2	28860	49.24	26750																						5.85	3.23312	2.08796	2.88653
49.27	56163.3	49.25	29433.3	49.15	24646.7	49.25	18093.3	49.25	41423.3	49.29	25446.7	49.25	30936.7	49.29	26676.7																						5.86	3.27194	2.07718	2.86088
49.32	40613.3	49.3	26680	49.2	21226.7	49.3	16770	49.3	34136.7	49.34	22776.7	49.3	31363.3	49.34	24300																						5.87	3.27898	2.05607	2.81533
49.37	42170	49.35	23920	49.25	17850	49.35	15526.7	49.35	29246.7	49.39	20056.7	49.35	30676.7	49.39	21853.3																						5.88	3.25568	2.02495	2.75099
49.42	33656.7	49.4	21873.3	49.3	15153.3	49.4	15106.7	49.4	28053.3	49.44	17103.3	49.4	29146.7	49.44	19963.3																						5.89	3.20413	1.98434	2.66934
49.47	24826.7	49.45	20316.7	49.35	13793.3	49.45	14970	49.45	21413.3	49.49	15066.7	49.45	26390	49.49	18716.7																						5.9	3.12695	1.93491	2.57217
49.52	22356.7	49.5	18800	49.4	12926.7	49.5	14066.7	49.5	18023.3	49.54	13836.7	49.5	23966.7	49.54	17340																						5.91	3.02726	1.87754	2.46157
49.57	21976.7	49.55	17686.7	49.45	12416.7	49.55	14233.3	49.55	16770	49.59	13133.3	49.55	21776.7	49.59	16353.3																						5.92	2.90855	1.81322	2.33986
49.62	20513.3	49.6	17583.3	49.5	12063.3	49.6	14480	49.6	15850	49.64	12460	49.6	19643.3	49.64	15743.3																						5.93	2.77458	1.74308	2.20953
49.67	20320	49.65	17773.3	49.55	12106.7	49.65	13796.7	49.65	15860	49.69	12606.7	49.65	18923.3	49.69	15053.3																						5.94	2.6293	1.66835	2.07319
49.72	19710	49.7	16760	49.6	11763.3	49.7	14263.3	49.7	15263.3	49.74	12303.3	49.7	18463.3	49.74	14980																						5.95	2.47673	1.59035	1.93348
49.77	19453.3	49.75	16690	49.65	11486.7	49.75	14346.7	49.75	15163.3	49.79	11943.3	49.75	17670	49.79	14116.7																						5.96	2.32088	1.51042	1.79305
49.82	19290	49.8	16903.3	49.7	11646.7	49.8	13630	49.8	15170	49.84	12033.3	49.8	17340	49.84	14470																						5.97	2.16559	1.42993	1.65448
49.87	19266.7	49.85	16193.3	49.75	11293.3	49.85	13786.7	49.85	15170	49.89	12033.3	49.85	16646.7	49.89	14176.7																						5.98	2.01454	1.35024	1.52019
49.92	19206.7	49.9	16086.7	49.8	11320	49.9	13820	49.9	14456.7	49.94	12096.7	49.9	16636.7	49.94	14366.7																						5.99	1.87107	1.27266	1.39247
49.97	19080	49.95	16353.3	49.85	11230	49.95	13686.7	49.95	14320	49.99	11683.3	49.95	16586.7	49.99	14146.7																						6	1.73818	1.19843	1.27335
50.02	18676.7	50	15860	49.9	11530	50	13210	50	14806.7	50.04	11493.3	50	16500	50.04	14080																						6.01	1.61844	1.12873	1.1646
50.07	19313.3	50.05	15833.3	49.95	11070	50.05	14023.3	50.05	14746.7	50.09	11836.7	50.05	15903.3	50.09	13663.3																						6.02	1.51397	1.06457	1.06773
50.12	19166.7	50.1	16250	50	11056.7	50.1	13400	50.1	14693.3	50.14	12046.7	50.1	15873.3	50.14	13976.7																						6.03	1.42639	1.00686	0.9839
50.17	18690	50.15	15563.3	50.05	11560	50.15	13413.3	50.15	14930	50.19	11650	50.15	16130	50.19	13693.3																						6.04	1.35682	0.95635	0.91397
50.22	18893.3	50.2	15856.7	50.1	11003.3	50.2	13280	50.2	14346.7	50.24	11616.7	50.2	15796.7	50.24	13620																						6.05	1.3059	0.9136	0.85845
50.27	18750	50.25	16163.3	50.15	11260	50.25	13286.7	50.25	14146.7	50.29	11753.3	50.25	15530	50.29	13383.3																						6.06	1.27376	0.87902	0.81754
50.32	18623.3	50.3	15780	50.2	11140	50.3	13226.7	50.3	14856.7	50.34	11726.7	50.3	15723.3	50.34	13660																						6.07	1.26008	0.85281	0.79111
50.37	18796.7	50.35	16010	50.25	11310	50.35	13340	50.35	14446.7	50.39	11476.7	50.35	15660	50.39	13773.3																						6.08	1.26411	0.835	0.77875
50.42	18536.7	50.4	15940	50.3	11363.3	50.4	13513.3	50.4	14600	50.44	11720	50.4	15936.7	50.44	13476.7																						6.09	1.28475	0.82543	0.77976
50.47	18303.3	50.45	15846.7	50.35	11433.3	50.45	13133.3	50.45	14753.3	50.49	11903.3	50.45	15466.7	50.49	13446.7																						6.1	1.32053	0.82378	0.79319
50.52	18613.3	50.5	15913.3	50.4	11820	50.5	13536.7	50.5	14360	50.54	11756.7	50.5	15393.3	50.54	13560																						6.11	1.36975	0.82953	0.8179
50.57	18873.3	50.55	15966.7	50.45	11563.3	50.55	13260	50.55	14350	50.59	11740	50.55	15850	50.59	13620																						6.12	1.43048	0.84205	0.85256
50.62	18740	50.6	15410	50.5	11450	50.6	13106.7	50.6	14646.7	50.64	12033.3	50.6	15526.7	50.64	12920																						6.13	1.50066	0.86056	0.89571
50.67	18560	50.65	16070	50.55	11460	50.65	13433.3	50.65	14396.7	50.69	11713.3	50.65	15783.3	50.69	13373.3																						6.14	1.57811	0.88416	0.94576
50.72	18273.3	50.7	15723.3	50.6	11670	50.7	13710	50.7	14320	50.74	11683.3	50.7	15696.7	50.74	13436.7																						6.15	1.66065	0.91186	1.00111
50.77	18966.7	50.75	15673.3	50.65	11593.3	50.75	13330	50.75	14590	50.79	11826.7	50.75	15240	50.79	13486.7																						6.16	1.74607	0.94262	1.06007
50.82	18203.3	50.8	15670	50.7	11053.3	50.8	13323.3	50.8	14456.7	50.84	11836.7	50.8	14950	50.84	13203.3																						6.17	1.83227	0.97534	1.121
50.87	18100	50.85	16013.3	50.75	11443.3	50.85	13026.7	50.85	14343.3	50.89	12000	50.85	15580	50.89	13240																						6.18	1.91721	1.0089	1.18227
50.92	18056.7	50.9	15466.7	50.8	11636.7	50.9	13056.7	50.9	14293.3	50.94	12126.7	50.9	15433.3	50.94	13050																						6.19	1.99897	1.04219	1.24231
50.97	18510	50.95	15900	50.85	11296.7	50.95	13216.7	50.95	14520	50.99	11986.7	50.95	15506.7	50.99	13233.3																						6.2	2.07582	1.07412	1.29964
51.02	18380	51	15500	50.9	11556.7	51	12963.3	51	14526.7	51.04	12040	51	15800	51.04	13976.7																						6.21	2.14614	1.10366	1.35285
51.07	18533.3	51.05	15343.3	50.95	11573.3	51.05	13073.3	51.05	14450	51.09	11920	51.05	15543.3	51.09	13496.7																						6.22	2.20853	1.12983	1.40068
51.12	18043.3	51.1	16016.7	51	11433.3	51.1	13193.3	51.1	14250	51.14	12213.3	51.1	15630	51.14	13273.3																						6.23	2.26172	1.15173	1.44194
51.17	18043.3	51.15	15193.3	51.05	11680	51.15	13343.3	51.15	14153.3	51.19	12750	51.15	15533.3	51.19	13633.3																						6.24	2.30463	1.16856	1.4756
51.22	18240	51.2	15500	51.1	11550	51.2	13130	51.2	14490	51.24	12293.3	51.2	15593.3	51.24	13420																						6.25	2.33632	1.17961	1.50074
51.27	18600	51.25	16223.3	51.15	11800	51.25	13016.7	51.25	14500	51.29	12306.7	51.25	15796.7	51.29	13176.7																						6.26	2.35601	1.18428	1.51655
51.32	18686.7	51.3	16023.3	51.2	11830	51.3	13223.3	51.3	14183.3	51.34	12940	51.3	15440	51.34	12993.3																						6.27	2.36302	1.18209	1.52237
51.37	18506.7	51.35	15660	51.25	11993.3	51.35	13423.3	51.35	14740	51.39	12723.3	51.35	15146.7	51.39	13130																						6.28	2.35679	1.17265	1.51762
51.42	18396.7	51.4	15720	51.3	11856.7	51.4	13490	51.4	14476.7	51.44	12540	51.4	15116.7	51.44	13146.7																						6.29	2.33687	1.15568	1.50186
51.47	18310	51.45	15776.7	51.35	11696.7	51.45	13213.3	51.45	14366.7	51.49	12953.3	51.45	15443.3	51.49	13370																						6.3	2.30286	1.13102	1.47472
51.52	18533.3	51.5	15873.3	51.4	11523.3	51.5	13576.7	51.5	14010	51.54	12856.7	51.5	15470	51.54	13370																						6.31	2.25444	1.09857	1.43597
51.57	18673.3	51.55	15326.7	51.45	12126.7	51.55	13053.3	51.55	14293.3	51.59	12570	51.55	15303.3	51.59	13390																						6.32	2.19133	1.05835	1.38543
51.62	18383.3	51.6	15700	51.5	11713.3	51.6	13213.3	51.6	13956.7	51.64	13136.7	51.6	15270	51.64	13370																						6.33	2.11333	1.01043	1.32303
51.67	18440	51.65	15993.3	51.55	11646.7	51.65	13433.3	51.65	14210	51.69	13040	51.65	15536.7	51.69	13593.3																						6.34	2.02025	0.95495	1.24879
51.72	18700	51.7	15363.3	51.6	11750	51.7	13270	51.7	13990	51.74	13030	51.7	15156.7	51.74	13430																						6.35	1.91197	0.89212	1.16282
51.77	18200	51.75	15106.7	51.65	12030	51.75	13493.3	51.75	14113.3	51.79	13070	51.75	15436.7	51.79	13363.3																						6.36	1.78843	0.82217	1.06529
51.82	18020	51.8	15843.3	51.7	11593.3	51.8	13070	51.8	14406.7	51.84	12930	51.8	15223.3	51.84	13230																						6.37	1.64964	0.7454	0.95647
51.87	18486.7	51.85	15840	51.75	12013.3	51.85	13120	51.85	14246.7	51.89	13473.3	51.85	15316.7	51.89	13666.7																						6.38	1.4957	0.66212	0.83674
51.92	18326.7	51.9	15696.7	51.8	11666.7	51.9	13496.7	51.9	14560	51.94	13110	51.9	15230	51.94	13516.7																						6.39	1.32679	0.57267	0.70655
51.97	18280	51.95	15453.3	51.85	12173.3	51.95	13306.7	51.95	14586.7	51.99	13600	51.95	14763.3	51.99	13303.3																						6.4	1.14323	0.47741	0.56644
52.02	18466.7	52	15133.3	51.9	12513.3	52	13326.7	52	14653.3	52.04	13580	52	15900	52.04	13266.7																						6.41	0.94549	0.37673	0.41708
52.07	18690	52.05	15460	51.95	12063.3	52.05	13036.7	52.05	14276.7	52.09	13173.3	52.05	15440	52.09	13423.3																						6.42	0.73418	0.27104	0.2592
52.12	18503.3	52.1	15753.3	52	11933.3	52.1	13326.7	52.1	14376.7	52.14	13656.7	52.1	16160	52.14	13570																						6.43	0.51009	0.16076	0.09369
52.17	18340	52.15	15916.7	52.05	12250	52.15	13280	52.15	14443.3	52.19	13460	52.15	15460	52.19	13566.7																						6.44	0.27423	0.04633	-0.07851
52.22	18753.3	52.2	15463.3	52.1	12500	52.2	13340	52.2	14416.7	52.24	13630	52.2	15213.3	52.24	13550																						6.45	0.02778	-0.07178	-0.25633
52.27	18193.3	52.25	15640	52.15	12510	52.25	13380	52.25	14843.3	52.29	13866.7	52.25	15340	52.29	13610																						6.46	-0.22783	-0.19306	-0.4386
52.32	18603.3	52.3	15566.7	52.2	12533.3	52.3	13196.7	52.3	14250	52.34	13630	52.3	15696.7	52.34	13713.3																						6.47	-0.49097	-0.31699	-0.62407
52.37	18660	52.35	15526.7	52.25	12603.3	52.35	13230	52.35	14166.7	52.39	13746.7	52.35	15243.3	52.39	13336.7																						6.48	-0.75981	-0.44299	-0.81139
52.42	18513.3	52.4	15683.3	52.3	12653.3	52.4	13276.7	52.4	13976.7	52.44	13823.3	52.4	15493.3	52.44	13566.7																						6.49	-1.03228	-0.57048	-0.99916
52.47	18303.3	52.45	15646.7	52.35	12700	52.45	13463.3	52.45	13993.3	52.49	13550	52.45	15583.3	52.49	13683.3																						6.5	-1.30615	-0.69879	-1.1859
52.52	18536.7	52.5	15253.3	52.4	12490	52.5	13293.3	52.5	14383.3	52.54	13863.3	52.5	15506.7	52.54	13670																						6.51	-1.57901	-0.82726	-1.37009
52.57	18463.3	52.55	15800	52.45	12773.3	52.55	13796.7	52.55	14266.7	52.59	13690	52.55	15656.7	52.59	13426.7																						6.52	-1.84832	-0.95516	-1.5502
52.62	18710	52.6	15470	52.5	13033.3	52.6	13466.7	52.6	14640	52.64	13976.7	52.6	15610	52.64	13596.7																						6.53	-2.11141	-1.08174	-1.72468
52.67	18306.7	52.65	15750	52.55	13076.7	52.65	13306.7	52.65	14296.7	52.69	13903.3	52.65	15736.7	52.69	13660																						6.54	-2.36556	-1.20619	-1.89199
52.72	18426.7	52.7	16276.7	52.6	13156.7	52.7	14093.3	52.7	14410	52.74	13880	52.7	15863.3	52.74	14100																						6.55	-2.60802	-1.32772	-2.05064
52.77	18260	52.75	16133.3	52.65	13113.3	52.75	13893.3	52.75	14053.3	52.79	14013.3	52.75	15900	52.79	13933.3																						6.56	-2.83604	-1.44547	-2.19918
52.82	18290	52.8	15846.7	52.7	13470	52.8	13833.3	52.8	14026.7	52.84	13666.7	52.8	15546.7	52.84	13736.7																						6.57	-3.04697	-1.55861	-2.33625
52.87	18363.3	52.85	16563.3	52.75	13453.3	52.85	13976.7	52.85	13690	52.89	13546.7	52.85	15790	52.89	14213.3																						6.58	-3.23823	-1.66629	-2.46058
52.92	18300	52.9	16400	52.8	13490	52.9	14106.7	52.9	14316.7	52.94	13783.3	52.9	15566.7	52.94	13813.3																						6.59	-3.40742	-1.76766	-2.57101
52.97	18496.7	52.95	16440	52.85	13633.3	52.95	14303.3	52.95	14553.3	52.99	14006.7	52.95	15966.7	52.99	13983.3																						6.6	-3.55235	-1.86192	-2.66653
53.02	18256.7	53	16736.7	52.9	13893.3	53	14833.3	53	14396.7	53.04	14110	53	15993.3	53.04	13533.3																						6.61	-3.67106	-1.94827	-2.74627
53.07	18476.7	53.05	17443.3	52.95	13850	53.05	14803.3	53.05	14153.3	53.09	14140	53.05	16240	53.09	14043.3																						6.62	-3.76192	-2.02599	-2.80952
53.12	19090	53.1	17223.3	53	14480	53.1	15773.3	53.1	14326.7	53.14	14320	53.1	16553.3	53.14	14203.3																						6.63	-3.82359	-2.09439	-2.85574
53.17	19013.3	53.15	17833.3	53.05	14443.3	53.15	16863.3	53.15	14380	53.19	14116.7	53.15	16566.7	53.19	14396.7																						6.64	-3.85511	-2.15286	-2.88458
53.22	18966.7	53.2	18720	53.1	15170	53.2	17383.3	53.2	14123.3	53.24	14343.3	53.2	16610	53.24	14470																						6.65	-3.8559	-2.20086	-2.89587
53.27	19450	53.25	19430	53.15	15696.7	53.25	18806.7	53.25	14806.7	53.29	14966.7	53.25	17250	53.29	14710																						6.66	-3.82577	-2.23794	-2.88963
53.32	19426.7	53.3	20693.3	53.2	16136.7	53.3	21286.7	53.3	14746.7	53.34	14673.3	53.3	17530	53.34	15546.7																						6.67	-3.76498	-2.26376	-2.86609
53.37	19413.3	53.35	22146.7	53.25	17493.3	53.35	25730	53.35	15080	53.39	15560	53.35	18306.7	53.39	15923.3																						6.68	-3.67417	-2.27805	-2.82565
53.42	19876.7	53.4	24626.7	53.3	18976.7	53.4	32986.7	53.4	15230	53.44	16043.3	53.4	18320	53.44	16890																						6.69	-3.55445	-2.28067	-2.76889
53.47	20783.3	53.45	27516.7	53.35	20053.3	53.45	42826.7	53.45	15370	53.49	16840	53.45	19710	53.49	17500																						6.7	-3.40728	-2.27158	-2.6966
53.52	21386.7	53.5	31213.3	53.4	21656.7	53.5	48910	53.5	15833.3	53.54	17793.3	53.5	20073.3	53.54	18363.3																						6.71	-3.23456	-2.25087	-2.60971
53.57	21776.7	53.55	35786.7	53.45	24153.3	53.55	45953.3	53.55	16063.3	53.59	19666.7	53.55	21736.7	53.59	20390																						6.72	-3.03853	-2.21872	-2.50932
53.62	23510	53.6	37820	53.5	28306.7	53.6	40753.3	53.6	16760	53.64	22386.7	53.6	23413.3	53.64	25360																						6.73	-2.82178	-2.17544	-2.39669
53.67	26103.3	53.65	39703.3	53.55	33010	53.65	35786.7	53.65	17190	53.69	25803.3	53.65	25170	53.69	33430																						6.74	-2.5872	-2.12143	-2.2732
53.72	32120	53.7	38666.7	53.6	36583.3	53.7	28643.3	53.7	19380	53.74	30556.7	53.7	28106.7	53.74	43276.7																						6.75	-2.33794	-2.05724	-2.14036
53.77	48176.7	53.75	36100	53.65	36366.7	53.75	22800	53.75	24400	53.79	34056.7	53.75	32053.3	53.79	47703.3																						6.76	-2.07733	-1.98347	-1.99978
53.82	76533.3	53.8	32960	53.7	33046.7	53.8	18913.3	53.8	35433.3	53.84	34256.7	53.8	36303.3	53.84	43040																						6.77	-1.80892	-1.90086	-1.85315
53.87	70946.7	53.85	28726.7	53.75	28823.3	53.85	16696.7	53.85	48203.3	53.89	32006.7	53.85	39563.3	53.89	38386.7																						6.78	-1.5363	-1.81024	-1.70222
53.92	50150	53.9	26320	53.8	24383.3	53.9	16033.3	53.9	38093.3	53.94	28160	53.9	40190	53.94	33920																						6.79	-1.26317	-1.7125	-1.54879
53.97	54093.3	53.95	23166.7	53.85	20543.3	53.95	15256.7	53.95	31480	53.99	24156.7	53.95	38730	53.99	27960																						6.8	-0.99317	-1.60863	-1.39469
54.02	44860	54	21293.3	53.9	16816.7	54	14583.3	54	33823.3	54.04	20763.3	54	35586.7	54.04	22180																						6.81	-0.72992	-1.49969	-1.24172
54.07	30020	54.05	19440	53.95	14796.7	54.05	14330	54.05	25256.7	54.09	17380	54.05	31690	54.09	18583.3																						6.82	-0.4769	-1.38678	-1.09169
54.12	24410	54.1	18696.7	54	13850	54.1	13990	54.1	19183.3	54.14	15516.7	54.1	27933.3	54.14	17200																						6.83	-0.23743	-1.27107	-0.94633
54.17	22323.3	54.15	18046.7	54.05	12806.7	54.15	13736.7	54.15	16960	54.19	14196.7	54.15	24426.7	54.19	16006.7																						6.84	-0.01458	-1.15375	-0.80734
54.22	21366.7	54.2	17783.3	54.1	12616.7	54.2	13690	54.2	16300	54.24	13350	54.2	21680	54.24	15460																						6.85	0.18882	-1.03603	-0.67628
54.27	20413.3	54.25	16743.3	54.15	12110	54.25	13760	54.25	15773.3	54.29	13080	54.25	20880	54.29	14840																						6.86	0.37027	-0.91914	-0.55463
54.32	20163.3	54.3	16680	54.2	12236.7	54.3	13270	54.3	15036.7	54.34	12760	54.3	19213.3	54.34	14720																						6.87	0.52759	-0.80431	-0.44373
54.37	19800	54.35	16266.7	54.25	11833.3	54.35	13480	54.35	14633.3	54.39	12243.3	54.35	18323.3	54.39	14210																						6.88	0.659	-0.69272	-0.34474
54.42	19580	54.4	16250	54.3	11236.7	54.4	12960	54.4	14486.7	54.44	12016.7	54.4	17723.3	54.44	14100																						6.89	0.7631	-0.58555	-0.25868
54.47	19053.3	54.45	15713.3	54.35	11350	54.45	13426.7	54.45	14506.7	54.49	11573.3	54.45	17360	54.49	14003.3																						6.9	0.83892	-0.48389	-0.18638
54.52	18600	54.5	15926.7	54.4	11106.7	54.5	13376.7	54.5	14343.3	54.54	11883.3	54.5	16670	54.54	13383.3																						6.91	0.88588	-0.38879	-0.12845
54.57	18853.3	54.55	15820	54.45	11673.3	54.55	13023.3	54.55	14243.3	54.59	11620	54.55	16843.3	54.59	13623.3																						6.92	0.90385	-0.3012	-0.08532
54.62	18603.3	54.6	15350	54.5	11156.7	54.6	12966.7	54.6	14336.7	54.64	11500	54.6	16563.3	54.64	13213.3																						6.93	0.89309	-0.22198	-0.05719
54.67	18503.3	54.65	15333.3	54.55	11256.7	54.65	12966.7	54.65	14026.7	54.69	11670	54.65	16280	54.69	13203.3																						6.94	0.85424	-0.15187	-0.04406
54.72	18833.3	54.7	15246.7	54.6	11256.7	54.7	13283.3	54.7	14393.3	54.74	11430	54.7	15386.7	54.74	13413.3																						6.95	0.78835	-0.09149	-0.04572
54.77	18703.3	54.75	15416.7	54.65	11170	54.75	12983.3	54.75	13743.3	54.79	11396.7	54.75	16203.3	54.79	13186.7																						6.96	0.6968	-0.04131	-0.06174
54.82	18376.7	54.8	15333.3	54.7	11000	54.8	12880	54.8	13860	54.84	11370	54.8	16086.7	54.84	13073.3																						6.97	0.58127	-0.00168	-0.09151
54.87	18213.3	54.85	15220	54.75	11200	54.85	13256.7	54.85	13996.7	54.89	11406.7	54.85	15640	54.89	13196.7																						6.98	0.44374	0.02722	-0.13423
54.92	17836.7	54.9	15000	54.8	11160	54.9	13186.7	54.9	14033.3	54.94	11226.7	54.9	15640	54.94	13630																						6.99	0.28642	0.04536	-0.18892
54.97	18163.3	54.95	15480	54.85	10710	54.95	12573.3	54.95	14220	54.99	11650	54.95	15750	54.99	12776.7																						7	0.11172	0.05286	-0.25445
55.02	18250	55	15533.3	54.9	10906.7	55	12843.3	55	14096.7	55.04	10946.7	55	15833.3	55.04	13233.3																						7.01	-0.07777	0.05	-0.32957
55.07	18353.3	55.05	15406.7	54.95	11326.7	55.05	12733.3	55.05	14106.7	55.09	11223.3	55.05	15386.7	55.09	12866.7																						7.02	-0.27937	0.03719	-0.41291
55.12	17983.3	55.1	15103.3	55	11123.3	55.1	13270	55.1	13943.3	55.14	11356.7	55.1	15386.7	55.14	13013.3																						7.03	-0.49031	0.01502	-0.50298
55.17	17873.3	55.15	15050	55.05	10753.3	55.15	12986.7	55.15	14223.3	55.19	10993.3	55.15	15450	55.19	13243.3																						7.04	-0.70777	-0.01584	-0.59827
55.22	17576.7	55.2	15016.7	55.1	11036.7	55.2	13250	55.2	13776.7	55.24	10816.7	55.2	15506.7	55.24	13096.7																						7.05	-0.92893	-0.05457	-0.69717
55.27	18220	55.25	15320	55.15	10906.7	55.25	12756.7	55.25	13960	55.29	10953.3	55.25	15323.3	55.29	12506.7																						7.06	-1.151	-0.10025	-0.79808
55.32	17690	55.3	15390	55.2	10943.3	55.3	12900	55.3	13880	55.34	11140	55.3	15310	55.34	12960																						7.07	-1.37123	-0.1519	-0.89938
55.37	18366.7	55.35	15076.7	55.25	10926.7	55.35	13100	55.35	13496.7	55.39	10926.7	55.35	15206.7	55.39	12566.7																						7.08	-1.58697	-0.20845	-0.99946
55.42	17760	55.4	14956.7	55.3	11043.3	55.4	13000	55.4	13990	55.44	11206.7	55.4	15086.7	55.44	13176.7																						7.09	-1.79565	-0.26878	-1.09674
55.47	17586.7	55.45	15073.3	55.35	10696.7	55.45	12863.3	55.45	14113.3	55.49	10996.7	55.45	15336.7	55.49	12826.7																						7.1	-1.99484	-0.33175	-1.1897
55.52	17643.3	55.5	15166.7	55.4	10490	55.5	12616.7	55.5	13956.7	55.54	10870	55.5	15096.7	55.54	12976.7																						7.11	-2.18223	-0.39621	-1.27687
55.57	17896.7	55.55	14973.3	55.45	10793.3	55.55	12753.3	55.55	13886.7	55.59	10930	55.55	15046.7	55.59	12910																						7.12	-2.35567	-0.46103	-1.35687
55.62	18196.7	55.6	15290	55.5	10733.3	55.6	12900	55.6	14213.3	55.64	10780	55.6	15236.7	55.64	12690																						7.13	-2.51317	-0.52508	-1.42841
55.67	18063.3	55.65	15276.7	55.55	10473.3	55.65	12460	55.65	14410	55.69	11243.3	55.65	15566.7	55.69	12770																						7.14	-2.65293	-0.58729	-1.4903
55.72	18060	55.7	15146.7	55.6	10710	55.7	12800	55.7	13853.3	55.74	10800	55.7	15776.7	55.74	12620																						7.15	-2.77331	-0.64664	-1.54147
55.77	17626.7	55.75	15313.3	55.65	11046.7	55.75	12770	55.75	14000	55.79	10763.3	55.75	15206.7	55.79	12976.7																						7.16	-2.87291	-0.70221	-1.58097
55.82	17880	55.8	15476.7	55.7	11016.7	55.8	12933.3	55.8	13966.7	55.84	11010	55.8	14956.7	55.84	12670																						7.17	-2.95051	-0.75311	-1.60801
55.87	17816.7	55.85	15190	55.75	10730	55.85	13233.3	55.85	14113.3	55.89	11310	55.85	15286.7	55.89	12720																						7.18	-3.00513	-0.7986	-1.62191
55.92	18323.3	55.9	15383.3	55.8	10830	55.9	12786.7	55.9	13940	55.94	11040	55.9	15193.3	55.94	12693.3																						7.19	-3.03606	-0.838	-1.62219
55.97	18120	55.95	15276.7	55.85	10816.7	55.95	12653.3	55.95	14130	55.99	10716.7	55.95	15353.3	55.99	12770																						7.2	-3.04281	-0.87076	-1.60851
56.02	17830	56	14980	55.9	10686.7	56	12610	56	14030	56.04	10763.3	56	15220	56.04	12960																						7.21	-3.0252	-0.89642	-1.58071
56.07	17963.3	56.05	14986.7	55.95	10756.7	56.05	12703.3	56.05	13883.3	56.09	10843.3	56.05	14853.3	56.09	12323.3																						7.22	-2.98332	-0.91464	-1.53883
56.12	18756.7	56.1	14906.7	56	10700	56.1	12916.7	56.1	13736.7	56.14	11016.7	56.1	15226.7	56.14	12656.7																						7.23	-2.91759	-0.92519	-1.48308
56.17	17900	56.15	15276.7	56.05	10543.3	56.15	12800	56.15	13550	56.19	10900	56.15	15403.3	56.19	12786.7																						7.24	-2.82873	-0.92797	-1.41389
56.22	17503.3	56.2	15156.7	56.1	10350	56.2	12913.3	56.2	14006.7	56.24	10583.3	56.2	14883.3	56.24	12616.7																						7.25	-2.71781	-0.92297	-1.33189
56.27	17536.7	56.25	15143.3	56.15	10796.7	56.25	12866.7	56.25	14030	56.29	10840	56.25	14810	56.29	12530																						7.26	-2.58623	-0.9103	-1.23788
56.32	17453.3	56.3	15240	56.2	10446.7	56.3	12470	56.3	13873.3	56.34	10813.3	56.3	15020	56.34	12920																						7.27	-2.43571	-0.89015	-1.13291
56.37	17640	56.35	15013.3	56.25	10486.7	56.35	12693.3	56.35	13660	56.39	10580	56.35	14793.3	56.39	12656.7																						7.28	-2.26831	-0.86283	-1.01819
56.42	17913.3	56.4	15106.7	56.3	10603.3	56.4	12690	56.4	13556.7	56.44	10590	56.4	14886.7	56.44	12486.7																						7.29	-2.08639	-0.82875	-0.89512
56.47	17493.3	56.45	15213.3	56.35	10800	56.45	13080	56.45	13950	56.49	10610	56.45	15356.7	56.49	12613.3																						7.3	-1.89259	-0.78838	-0.76527
56.52	17816.7	56.5	15083.3	56.4	10843.3	56.5	12836.7	56.5	13490	56.54	10603.3	56.5	14836.7	56.54	12940																						7.31	-1.68981	-0.7423	-0.63036
56.57	18020	56.55	15310	56.45	10773.3	56.55	13180	56.55	13950	56.59	10953.3	56.55	14956.7	56.59	12863.3																						7.32	-1.48115	-0.69113	-0.49221
56.62	17516.7	56.6	15463.3	56.5	10906.7	56.6	13053.3	56.6	14003.3	56.64	10630	56.6	15166.7	56.64	12700																						7.33	-1.26984	-0.63558	-0.35275
56.67	17783.3	56.65	15616.7	56.55	10856.7	56.65	13543.3	56.65	13973.3	56.69	10633.3	56.65	15386.7	56.69	13026.7																						7.34	-1.05924	-0.57639	-0.21397
56.72	17996.7	56.7	15693.3	56.6	10656.7	56.7	13543.3	56.7	13883.3	56.74	11023.3	56.7	14850	56.74	12700																						7.35	-0.85268	-0.51437	-0.07786
56.77	18136.7	56.75	15796.7	56.65	11050	56.75	14173.3	56.75	14223.3	56.79	10763.3	56.75	14763.3	56.79	13260																						7.36	-0.65349	-0.45033	0.0536
56.82	17926.7	56.8	15956.7	56.7	11273.3	56.8	15230	56.8	13660	56.84	10890	56.8	15390	56.84	13030																						7.37	-0.46482	-0.3851	0.17853
56.87	17833.3	56.85	16716.7	56.75	11326.7	56.85	15776.7	56.85	13920	56.89	11286.7	56.85	15510	56.89	13170																						7.38	-0.28965	-0.31954	0.29514
56.92	18253.3	56.9	16436.7	56.8	11766.7	56.9	16306.7	56.9	13923.3	56.94	11040	56.9	14863.3	56.94	13000																						7.39	-0.13066	-0.25447	0.4018
56.97	18853.3	56.95	17173.3	56.85	11646.7	56.95	16170	56.95	14156.7	56.99	11430	56.95	15653.3	56.99	13603.3																						7.4	0.00985	-0.1907	0.49709
57.02	18760	57	17360	56.9	11893.3	57	15973.3	57	14193.3	57.04	11423.3	57	15706.7	57.04	13713.3																						7.41	0.12995	-0.12898	0.57983
57.07	18526.7	57.05	16976.7	56.95	12583.3	57.05	15420	57.05	14313.3	57.09	12153.3	57.05	15996.7	57.09	14210																						7.42	0.22825	-0.07003	0.64912
57.12	18966.7	57.1	17096.7	57	13256.7	57.1	14886.7	57.1	14670	57.14	12476.7	57.1	16486.7	57.14	15070																						7.43	0.30385	-0.01448	0.70436
57.17	20133.3	57.15	17640	57.05	13793.3	57.15	14396.7	57.15	14850	57.19	12926.7	57.15	16680	57.19	14776.7																						7.44	0.35642	0.03711	0.74526
57.22	21956.7	57.2	17513.3	57.1	13953.3	57.2	14033.3	57.2	15423.3	57.24	13743.3	57.2	17120	57.24	15956.7																						7.45	0.38618	0.0843	0.77189
57.27	25580	57.25	17323.3	57.15	13780	57.25	13303.3	57.25	16620	57.29	13956.7	57.25	17900	57.29	15920																						7.46	0.39395	0.12674	0.78462
57.32	30823.3	57.3	16696.7	57.2	13480	57.3	13096.7	57.3	17540	57.34	13850	57.3	19003.3	57.34	15793.3																						7.47	0.38108	0.16418	0.78419
57.37	30750	57.35	16300	57.25	13556.7	57.35	13036.7	57.35	19686.7	57.39	13856.7	57.35	19150	57.39	15406.7																						7.48	0.34943	0.19652	0.77163
57.42	25600	57.4	15786.7	57.3	12773.3	57.4	12593.3	57.4	20126.7	57.44	13716.7	57.4	18866.7	57.44	14896.7																						7.49	0.30133	0.22376	0.74824
57.47	24946.7	57.45	15446.7	57.35	12263.3	57.45	12846.7	57.45	17746.7	57.49	13490	57.45	18300	57.49	14490																						7.5	0.23951	0.24603	0.71558
57.52	24876.7	57.5	15330	57.4	11420	57.5	12780	57.5	17560	57.54	12206.7	57.5	18216.7	57.54	13950																						7.51	0.16701	0.26357	0.67543
57.57	21716.7	57.55	14920	57.45	11023.3	57.55	12540	57.55	16916.7	57.59	11780	57.55	17026.7	57.59	13670																						7.52	0.08707	0.27675	0.6297
57.62	19213.3	57.6	14903.3	57.5	11033.3	57.6	12723.3	57.6	15156.7	57.64	11273.3	57.6	16540	57.64	13213.3																						7.53	0.00309	0.28602	0.5804
57.67	19093.3	57.65	14590	57.55	10900	57.65	12406.7	57.65	14563.3	57.69	11263.3	57.65	15763.3	57.69	12716.7																						7.54	-0.08153	0.29193	0.52959
57.72	18146.7	57.7	14553.3	57.6	10783.3	57.7	12323.3	57.7	14180	57.74	11230	57.7	15893.3	57.74	12976.7																						7.55	-0.16344	0.29508	0.47932
57.77	18106.7	57.75	14646.7	57.65	10330	57.75	12810	57.75	13920	57.79	10840	57.75	15226.7	57.79	12526.7																						7.56	-0.23949	0.29616	0.43155
57.82	17560	57.8	14510	57.7	10473.3	57.8	12506.7	57.8	14146.7	57.84	10390	57.8	15553.3	57.84	12436.7																						7.57	-0.30676	0.29586	0.38811
57.87	17833.3	57.85	14473.3	57.75	9896.67	57.85	12483.3	57.85	13913.3	57.89	10353.3	57.85	15003.3	57.89	12540																						7.58	-0.36269	0.29492	0.35067
57.92	17456.7	57.9	14436.7	57.8	10510	57.9	12416.7	57.9	13803.3	57.94	10386.7	57.9	15093.3	57.94	12270																						7.59	-0.40513	0.29404	0.32066
57.97	17680	57.95	14293.3	57.85	9920	57.95	12446.7	57.95	13556.7	57.99	10606.7	57.95	15026.7	57.99	12103.3																						7.6	-0.43237	0.29393	0.29927
58.02	17313.3	58	14773.3	57.9	10476.7	58	12196.7	58	13613.3	58.04	10613.3	58	14750	58.04	12086.7																						7.61	-0.44317	0.29525	0.28743
58.07	17460	58.05	14106.7	57.95	9846.67	58.05	12520	58.05	13823.3	58.09	9903.33	58.05	14360	58.09	12230																						7.62	-0.43682	0.2986	0.28573
58.12	17316.7	58.1	14436.7	58	10340	58.1	12423.3	58.1	13703.3	58.14	10866.7	58.1	14503.3	58.14	12183.3																						7.63	-0.41308	0.3045	0.29453
58.17	17343.3	58.15	14560	58.05	10310	58.15	12010	58.15	13876.7	58.19	10606.7	58.15	14583.3	58.19	12140																						7.64	-0.37216	0.31342	0.31387
58.22	17466.7	58.2	14750	58.1	10366.7	58.2	12346.7	58.2	13506.7	58.24	10540	58.2	14390	58.24	12300																						7.65	-0.31471	0.32573	0.34353
58.27	17160	58.25	14183.3	58.15	10510	58.25	12253.3	58.25	13820	58.29	10736.7	58.25	14660	58.29	12323.3																						7.66	-0.24174	0.34169	0.38305
58.32	17393.3	58.3	14336.7	58.2	10566.7	58.3	12130	58.3	13456.7	58.34	10376.7	58.3	14383.3	58.34	11836.7																						7.67	-0.15455	0.36151	0.43177
58.37	17186.7	58.35	14256.7	58.25	10256.7	58.35	12670	58.35	13730	58.39	10453.3	58.35	14406.7	58.39	12340																						7.68	-0.05466	0.38529	0.48887
58.42	17523.3	58.4	14373.3	58.3	10303.3	58.4	12303.3	58.4	13446.7	58.44	10600	58.4	14730	58.44	12263.3																						7.69	0.05627	0.41305	0.55341
58.47	17170	58.45	14433.3	58.35	10086.7	58.45	12386.7	58.45	13730	58.49	10736.7	58.45	14536.7	58.49	12226.7																						7.7	0.17657	0.44475	0.62438
58.52	17440	58.5	14343.3	58.4	9823.33	58.5	12243.3	58.5	13683.3	58.54	10536.7	58.5	14103.3	58.54	12170																						7.71	0.30455	0.48027	0.70073
58.57	17240	58.55	14263.3	58.45	10140	58.55	12000	58.55	13443.3	58.59	10156.7	58.55	14406.7	58.59	12126.7																						7.72	0.43867	0.51947	0.78144
58.62	16786.7	58.6	14313.3	58.5	9836.67	58.6	11903.3	58.6	13270	58.64	10350	58.6	14626.7	58.64	11880																						7.73	0.57755	0.56214	0.86556
58.67	17456.7	58.65	14253.3	58.55	10013.3	58.65	12186.7	58.65	13463.3	58.69	10500	58.65	14376.7	58.69	12163.3																						7.74	0.72004	0.60808	0.95221
58.72	17300	58.7	14040	58.6	9930	58.7	12370	58.7	13000	58.74	10640	58.7	14026.7	58.74	12293.3																						7.75	0.86524	0.65705	1.04065
58.77	17096.7	58.75	14240	58.65	10040	58.75	12153.3	58.75	13400	58.79	10026.7	58.75	14356.7	58.79	12126.7																						7.76	1.01257	0.70883	1.13027
58.82	17043.3	58.8	14480	58.7	10490	58.8	11826.7	58.8	13370	58.84	10520	58.8	14213.3	58.84	12110																						7.77	1.1617	0.76319	1.22059
58.87	16793.3	58.85	14216.7	58.75	10186.7	58.85	12066.7	58.85	13273.3	58.89	10613.3	58.85	13873.3	58.89	12416.7																						7.78	1.3126	0.81993	1.3113
58.92	17333.3	58.9	14490	58.8	10073.3	58.9	12233.3	58.9	13286.7	58.94	10710	58.9	14323.3	58.94	11946.7																						7.79	1.46544	0.87886	1.40221
58.97	17153.3	58.95	14303.3	58.85	9720	58.95	12026.7	58.95	13373.3	58.99	10443.3	58.95	14260	58.99	12106.7																						7.8	1.6206	0.93979	1.49324
59.02	17120	59	13963.3	58.9	10026.7	59	11996.7	59	13636.7	59.04	10350	59	14050	59.04	12113.3																						7.81	1.7786	1.00255	1.58441
59.07	17186.7	59.05	14443.3	58.95	10196.7	59.05	12136.7	59.05	13670	59.09	10330	59.05	14440	59.09	12103.3																						7.82	1.93996	1.067	1.67576
59.12	16276.7	59.1	14090	59	10350	59.1	12060	59.1	13423.3	59.14	10073.3	59.1	14370	59.14	11936.7																						7.83	2.10523	1.13296	1.76739
59.17	17090	59.15	14240	59.05	10286.7	59.15	12113.3	59.15	13493.3	59.19	9966.67	59.15	14146.7	59.19	12293.3																						7.84	2.27479	1.20024	1.85933
59.22	16863.3	59.2	13993.3	59.1	10050	59.2	12053.3	59.2	13766.7	59.24	10600	59.2	14193.3	59.24	11976.7																						7.85	2.44885	1.26865	1.95157
59.27	16833.3	59.25	13840	59.15	9996.67	59.25	12073.3	59.25	13816.7	59.29	10333.3	59.25	14350	59.29	11786.7																						7.86	2.62734	1.33793	2.04396
59.32	17063.3	59.3	14116.7	59.2	10286.7	59.3	12610	59.3	13256.7	59.34	10140	59.3	14220	59.34	12106.7																						7.87	2.80984	1.40778	2.13624
59.37	17256.7	59.35	14060	59.25	10036.7	59.35	12126.7	59.35	13323.3	59.39	10553.3	59.35	14133.3	59.39	12273.3																						7.88	2.99555	1.47781	2.22793
59.42	17403.3	59.4	14366.7	59.3	10090	59.4	12090	59.4	12980	59.44	10523.3	59.4	13816.7	59.44	12013.3																						7.89	3.18319	1.54757	2.31836
59.47	16960	59.45	14056.7	59.35	10233.3	59.45	12110	59.45	12953.3	59.49	10016.7	59.45	14283.3	59.49	11870																						7.9	3.37104	1.61651	2.40665
59.52	17223.3	59.5	14406.7	59.4	10076.7	59.5	12163.3	59.5	13390	59.54	10396.7	59.5	13823.3	59.54	12180																						7.91	3.5569	1.68399	2.49168
59.57	17336.7	59.55	13993.3	59.45	10120	59.55	12190	59.55	13493.3	59.59	10000	59.55	14526.7	59.59	11970																						7.92	3.73811	1.74926	2.57211
59.62	17040	59.6	14410	59.5	10276.7	59.6	12283.3	59.6	13413.3	59.64	10233.3	59.6	14560	59.64	11920																						7.93	3.91161	1.81148	2.64638
59.67	16786.7	59.65	14346.7	59.55	10210	59.65	12093.3	59.65	13450	59.69	10523.3	59.65	13956.7	59.69	12083.3																						7.94	4.07397	1.86969	2.71275
59.72	17263.3	59.7	14133.3	59.6	10190	59.7	12256.7	59.7	13480	59.74	10483.3	59.7	13950	59.74	11940																						7.95	4.22145	1.92288	2.76933
59.77	17236.7	59.75	13973.3	59.65	9890	59.75	11933.3	59.75	13066.7	59.79	10096.7	59.75	14373.3	59.79	11790																						7.96	4.35015	1.96993	2.81412
59.82	16863.3	59.8	13740	59.7	9993.33	59.8	12000	59.8	12986.7	59.84	10113.3	59.8	13870	59.84	12030																						7.97	4.45605	2.00971	2.84505
59.87	16746.7	59.85	14066.7	59.75	10126.7	59.85	11950	59.85	13240	59.89	10570	59.85	14710	59.89	11793.3																						7.98	4.53517	2.041	2.86005
59.92	16726.7	59.9	14210	59.8	10046.7	59.9	11983.3	59.9	13593.3	59.94	10540	59.9	13990	59.94	12036.7																						7.99	4.58363	2.06262	2.85711
59.97	17246.7	59.95	14333.3	59.85	10223.3	59.95	11826.7	59.95	13236.7	59.99	10153.3	59.95	14293.3	59.99	11766.7																						8	4.59784	2.07337	2.83431
60.02	17316.7	60	14276.7	59.9	10276.7	60	12083.3	60	13200	60.04	10226.7	60	14173.3	60.04	12310																						8.01	4.57456	2.07212	2.78993
60.07	16726.7	60.05	14166.7	59.95	10140	60.05	12406.7	60.05	13510	60.09	10483.3	60.05	14230	60.09	11920																						8.02	4.51104	2.0578	2.72246
60.12	17163.3	60.1	14146.7	60	10503.3	60.1	12296.7	60.1	13290	60.14	10240	60.1	14233.3	60.14	12073.3																						8.03	4.4051	2.02943	2.63071
60.17	16690	60.15	13940	60.05	9970	60.15	12030	60.15	13290	60.19	10420	60.15	13906.7	60.19	11983.3																						8.04	4.25523	1.98619	2.51377
60.22	17033.3	60.2	14093.3	60.1	10040	60.2	11806.7	60.2	13610	60.24	10550	60.2	13846.7	60.24	12336.7																						8.05	4.06063	1.92737	2.37114
60.27	17093.3	60.25	14263.3	60.15	10553.3	60.25	11826.7	60.25	13593.3	60.29	10530	60.25	13793.3	60.29	12070																						8.06	3.82132	1.85248	2.20272
60.32	17366.7	60.3	14070	60.2	10380	60.3	11790	60.3	13146.7	60.34	10743.3	60.3	14003.3	60.34	11793.3																						8.07	3.53809	1.7612	2.00883
60.37	16896.7	60.35	13923.3	60.25	10243.3	60.35	11716.7	60.35	13363.3	60.39	10446.7	60.35	14170	60.39	12093.3																						8.08	3.21258	1.65342	1.79022
60.42	16933.3	60.4	13856.7	60.3	10160	60.4	12116.7	60.4	13303.3	60.44	10580	60.4	14160	60.44	12116.7																						8.09	2.84722	1.52928	1.54808
60.47	17156.7	60.45	14113.3	60.35	9943.33	60.45	11866.7	60.45	13233.3	60.49	10396.7	60.45	14250	60.49	12030																						8.1	2.44523	1.38912	1.28403
60.52	17243.3	60.5	14096.7	60.4	9963.33	60.5	12193.3	60.5	13253.3	60.54	10386.7	60.5	13863.3	60.54	12206.7																						8.11	2.01054	1.23353	1.00009
60.57	16850	60.55	13830	60.45	9846.67	60.55	11820	60.55	13013.3	60.59	10320	60.55	14096.7	60.59	12096.7																						8.12	1.54773	1.06333	0.69867
60.62	17020	60.6	14226.7	60.5	10186.7	60.6	12320	60.6	13220	60.64	10406.7	60.6	14043.3	60.64	12016.7																						8.13	1.06197	0.87953	0.38252
60.67	17230	60.65	14156.7	60.55	10200	60.65	12003.3	60.65	13013.3	60.69	10370	60.65	13790	60.69	11943.3																						8.14	0.55887	0.68341	0.05467
60.72	17480	60.7	13930	60.6	10000	60.7	12273.3	60.7	13063.3	60.74	10656.7	60.7	14156.7	60.74	11990																						8.15	0.04445	0.4764	-0.2816
60.77	16696.7	60.75	13953.3	60.65	10133.3	60.75	12350	60.75	13193.3	60.79	10423.3	60.75	14260	60.79	12116.7																						8.16	-0.47506	0.26011	-0.6228
60.82	16716.7	60.8	13986.7	60.7	10633.3	60.8	12413.3	60.8	13110	60.84	10856.7	60.8	14276.7	60.84	12260																						8.17	-0.99326	0.03633	-0.96532
60.87	16750	60.85	14390	60.75	10230	60.85	12126.7	60.85	13043.3	60.89	10206.7	60.85	14330	60.89	12190																						8.18	-1.50373	-0.19303	-1.30549
60.92	17096.7	60.9	14096.7	60.8	10240	60.9	12696.7	60.9	13363.3	60.94	10733.3	60.9	14216.7	60.94	12493.3																						8.19	-2.00017	-0.42595	-1.63959
60.97	17163.3	60.95	13916.7	60.85	10093.3	60.95	12240	60.95	13463.3	60.99	10330	60.95	14266.7	60.99	12420																						8.2	-2.47643	-0.66035	-1.96398
61.02	16826.7	61	14516.7	60.9	9903.33	61	12413.3	61	13303.3	61.04	10793.3	61	14423.3	61.04	12086.7																						8.21	-2.92671	-0.89408	-2.27508
61.07	16873.3	61.05	13826.7	60.95	10410	61.05	12123.3	61.05	13036.7	61.09	10553.3	61.05	14033.3	61.09	12080																						8.22	-3.34558	-1.12496	-2.56951
61.12	16763.3	61.1	14526.7	61	10366.7	61.1	12476.7	61.1	12853.3	61.14	10523.3	61.1	14546.7	61.14	12536.7																						8.23	-3.72808	-1.35083	-2.84405
61.17	16680	61.15	14020	61.05	9976.67	61.15	12126.7	61.15	13406.7	61.19	10996.7	61.15	14380	61.19	12140																						8.24	-4.06981	-1.56954	-3.09575
61.22	16653.3	61.2	14176.7	61.1	10320	61.2	12433.3	61.2	13140	61.24	10680	61.2	14223.3	61.24	12436.7																						8.25	-4.36696	-1.77902	-3.32193
61.27	16806.7	61.25	13926.7	61.15	10446.7	61.25	12393.3	61.25	13273.3	61.29	11070	61.25	13963.3	61.29	12450																						8.26	-4.61639	-1.97726	-3.52024
61.32	16560	61.3	14416.7	61.2	10483.3	61.3	12413.3	61.3	12980	61.34	10580	61.3	14243.3	61.34	12483.3																						8.27	-4.81563	-2.16236	-3.68868
61.37	16696.7	61.35	14393.3	61.25	10563.3	61.35	12903.3	61.35	13160	61.39	10736.7	61.35	14503.3	61.39	12796.7																						8.28	-4.96292	-2.33256	-3.82561
61.42	17063.3	61.4	14386.7	61.3	10933.3	61.4	12903.3	61.4	13133.3	61.44	10803.3	61.4	14253.3	61.44	12406.7																						8.29	-5.05722	-2.48624	-3.9298
61.47	17323.3	61.45	14520	61.35	10670	61.45	13293.3	61.45	13470	61.49	10900	61.45	14330	61.49	12703.3																						8.3	-5.09819	-2.62193	-4.0004
61.52	16996.7	61.5	14443.3	61.4	11206.7	61.5	13243.3	61.5	13243.3	61.54	11190	61.5	14556.7	61.54	12563.3																						8.31	-5.08622	-2.73837	-4.03699
61.57	17103.3	61.55	14990	61.45	11280	61.55	13603.3	61.55	13370	61.59	10983.3	61.55	14863.3	61.59	12973.3																						8.32	-5.02237	-2.83449	-4.03953
61.62	17100	61.6	14900	61.5	11266.7	61.6	14056.7	61.6	13310	61.64	10976.7	61.6	15496.7	61.64	13103.3																						8.33	-4.90835	-2.90942	-4.00841
61.67	17323.3	61.65	15046.7	61.55	11283.3	61.65	14543.3	61.65	13070	61.69	11703.3	61.65	15283.3	61.69	12946.7																						8.34	-4.74653	-2.96252	-3.94442
61.72	17566.7	61.7	15263.3	61.6	11913.3	61.7	14646.7	61.7	13440	61.74	11783.3	61.7	15393.3	61.74	13240																						8.35	-4.53981	-2.9934	-3.84874
61.77	17613.3	61.75	15676.7	61.65	12536.7	61.75	16113.3	61.75	13180	61.79	11706.7	61.75	15403.3	61.79	13456.7																						8.36	-4.29167	-3.0019	-3.72289
61.82	18106.7	61.8	16196.7	61.7	13213.3	61.8	17873.3	61.8	13853.3	61.84	12416.7	61.8	16200	61.84	14163.3																						8.37	-4.00604	-2.98808	-3.56879
61.87	17903.3	61.85	16813.3	61.75	13846.7	61.85	20133.3	61.85	13776.7	61.89	12853.3	61.85	16830	61.89	14846.7																						8.38	-3.68729	-2.95229	-3.38864
61.92	18550	61.9	17266.7	61.8	15416.7	61.9	23646.7	61.9	14216.7	61.94	13593.3	61.9	17366.7	61.94	14836.7																						8.39	-3.34017	-2.8951	-3.18497
61.97	18876.7	61.95	18860	61.85	17566.7	61.95	23120	61.95	14596.7	61.99	15483.3	61.95	17393.3	61.99	16033.3																						8.4	-2.9697	-2.81733	-2.96056
62.02	19046.7	62	20613.3	61.9	20210	62	20866.7	62	15036.7	62.04	17806.7	62	18760	62.04	17400																						8.41	-2.58117	-2.72003	-2.71841
62.07	20836.7	62.05	21970	61.95	22183.3	62.05	20153.3	62.05	15256.7	62.09	20606.7	62.05	19266.7	62.09	19533.3																						8.42	-2.17999	-2.60447	-2.46172
62.12	24530	62.1	23900	62	22103.3	62.1	19156.7	62.1	17323.3	62.14	22330	62.1	20160	62.14	20820																						8.43	-1.77172	-2.47215	-2.19385
62.17	33470	62.15	24206.7	62.05	20560	62.15	17493.3	62.15	21610	62.19	21993.3	62.15	21563.3	62.19	21113.3																						8.44	-1.36189	-2.32474	-1.91824
62.22	43840	62.2	23583.3	62.1	18636.7	62.2	15943.3	62.2	29233.3	62.24	20370	62.2	23076.7	62.24	20403.3																						8.45	-0.95601	-2.1641	-1.63841
62.27	33476.7	62.25	22156.7	62.15	17306.7	62.25	14493.3	62.25	30000	62.29	18673.3	62.25	24366.7	62.29	20130																						8.46	-0.55945	-1.99224	-1.35786
62.32	26783.3	62.3	21100	62.2	15650	62.3	14143.3	62.3	21886.7	62.34	17366.7	62.3	24836.7	62.34	18850																						8.47	-0.17739	-1.81126	-1.08008
62.37	30003.3	62.35	20170	62.25	13706.7	62.35	13630	62.35	21596.7	62.39	15850	62.35	24293.3	62.39	18213.3																						8.48	0.18528	-1.6234	-0.80844
62.42	29443.3	62.4	18210	62.3	12693.3	62.4	12923.3	62.4	23836.7	62.44	14400	62.4	22640	62.44	16480																						8.49	0.52401	-1.43093	-0.54617
62.47	22586.7	62.45	17336.7	62.35	12186.7	62.45	12976.7	62.45	19583.3	62.49	13060	62.45	21720	62.49	15720																						8.5	0.83465	-1.23614	-0.29634
62.52	19543.3	62.5	16060	62.4	11436.7	62.5	12696.7	62.5	15930	62.54	12630	62.5	20100	62.54	14916.7																						8.51	1.11352	-1.04134	-0.06175
62.57	18706.7	62.55	15770	62.45	11376.7	62.55	12606.7	62.55	15100	62.59	12320	62.55	18523.3	62.59	14666.7																						8.52	1.35749	-0.84876	0.15508
62.62	18236.7	62.6	15536.7	62.5	10926.7	62.6	12513.3	62.6	14403.3	62.64	12246.7	62.6	18296.7	62.64	13706.7																						8.53	1.56399	-0.66058	0.35194
62.67	17583.3	62.65	14943.3	62.55	11130	62.65	11950	62.65	13950	62.69	11373.3	62.65	16896.7	62.69	13543.3																						8.54	1.7311	-0.47884	0.52698
62.72	17470	62.7	14680	62.6	11146.7	62.7	12446.7	62.7	13320	62.74	11836.7	62.7	16646.7	62.74	13640																						8.55	1.85755	-0.30545	0.67876
62.77	17436.7	62.75	14300	62.65	10766.7	62.75	12783.3	62.75	13583.3	62.79	11353.3	62.75	15980	62.79	13093.3																						8.56	1.94273	-0.14212	0.80623
62.82	17180	62.8	14553.3	62.7	11236.7	62.8	12430	62.8	13313.3	62.84	11156.7	62.8	15460	62.84	13036.7																						8.57	1.98675	0.00963	0.9088
62.87	17230	62.85	14190	62.75	11090	62.85	12473.3	62.85	13496.7	62.89	11466.7	62.85	15730	62.89	12833.3																						8.58	1.99044	0.14855	0.98631
62.92	16546.7	62.9	14293.3	62.8	11010	62.9	13003.3	62.9	13163.3	62.94	11150	62.9	15083.3	62.94	12996.7																						8.59	1.95529	0.27359	1.03904
62.97	16693.3	62.95	13930	62.85	10876.7	62.95	12076.7	62.95	13436.7	62.99	11406.7	62.95	15030	62.99	12716.7																						8.6	1.88347	0.38402	1.06775
63.02	16960	63	14533.3	62.9	11206.7	63	12893.3	63	13286.7	63.04	11350	63	15033.3	63.04	12853.3																						8.61	1.77781	0.47938	1.07358
63.07	17233.3	63.05	14343.3	62.95	11170	63.05	13266.7	63.05	12960	63.09	11633.3	63.05	14833.3	63.09	13293.3																						8.62	1.64169	0.55947	1.05812
63.12	16816.7	63.1	13966.7	63	11433.3	63.1	13333.3	63.1	13323.3	63.14	11570	63.1	14786.7	63.14	12910																						8.63	1.47907	0.62443	1.02334
63.17	16636.7	63.15	14036.7	63.05	11403.3	63.15	13443.3	63.15	12916.7	63.19	11903.3	63.15	15050	63.19	13136.7																						8.64	1.29435	0.67463	0.97153
63.22	16896.7	63.2	14673.3	63.1	11560	63.2	13716.7	63.2	13216.7	63.24	11876.7	63.2	15456.7	63.24	12886.7																						8.65	1.09233	0.71074	0.90531
63.27	17230	63.25	14896.7	63.15	12336.7	63.25	14326.7	63.25	13196.7	63.29	12456.7	63.25	15616.7	63.29	13370																						8.66	0.8781	0.73368	0.82754
63.32	17036.7	63.3	14846.7	63.2	12543.3	63.3	15193.3	63.3	13303.3	63.34	12526.7	63.3	15196.7	63.34	13283.3																						8.67	0.65698	0.74461	0.74127
63.37	17030	63.35	15026.7	63.25	13390	63.35	15836.7	63.35	13516.7	63.39	12383.3	63.35	15670	63.39	14296.7																						8.68	0.43436	0.74488	0.6497
63.42	17403.3	63.4	15246.7	63.3	13683.3	63.4	18530	63.4	13590	63.44	12886.7	63.4	15843.3	63.44	14066.7																						8.69	0.21566	0.73603	0.55609
63.47	17660	63.45	15453.3	63.35	15300	63.45	22410	63.45	14020	63.49	13523.3	63.45	16546.7	63.49	14696.7																						8.7	0.0062	0.71975	0.46373
63.52	17973.3	63.5	16223.3	63.4	17343.3	63.5	27523.3	63.5	14023.3	63.54	15530	63.5	16920	63.54	16316.7																						8.71	-0.18894	0.69782	0.37582
63.57	18430	63.55	17456.7	63.45	20870	63.55	29426.7	63.55	14670	63.59	17993.3	63.55	17830	63.59	17943.3																						8.72	-0.36497	0.6721	0.29548
63.62	18973.3	63.6	18546.7	63.5	23580	63.6	26136.7	63.6	14930	63.64	21583.3	63.6	18240	63.64	21493.3																						8.73	-0.51752	0.6445	0.22561
63.67	20663.3	63.65	20816.7	63.55	23710	63.65	23190	63.65	16163.3	63.69	23760	63.65	19433.3	63.69	25726.7																						8.74	-0.64273	0.61691	0.16888
63.72	25180	63.7	23886.7	63.6	21150	63.7	22740	63.7	18666.7	63.74	23153.3	63.7	20490	63.74	26473.3																						8.75	-0.73731	0.59117	0.12764
63.77	36996.7	63.75	28580	63.65	18730	63.75	20596.7	63.75	25090	63.79	21143.3	63.75	22383.3	63.79	24000																						8.76	-0.79863	0.56904	0.10392
63.82	38263.3	63.8	29616.7	63.7	18220	63.8	17630	63.8	31176.7	63.84	19270	63.8	24070	63.84	22516.7																						8.77	-0.82479	0.55218	0.09932
63.87	26016.7	63.85	27613.3	63.75	16566.7	63.85	14950	63.85	23916.7	63.89	18833.3	63.85	24946.7	63.89	22166.7																						8.78	-0.81463	0.54208	0.11505
63.92	25370	63.9	25590	63.8	14333.3	63.9	13606.7	63.9	19766.7	63.94	16633.3	63.9	24153.3	63.94	20523.3																						8.79	-0.76778	0.54008	0.15185
63.97	29043.3	63.95	24496.7	63.85	12313.3	63.95	13526.7	63.95	22103.3	63.99	14383.3	63.95	24180	63.99	17573.3																						8.8	-0.68464	0.54731	0.21
64.02	24700	64	22363.3	63.9	11580	64	12690	64	21176.7	64.04	13146.7	64	22820	64.04	16203.3																						8.81	-0.5664	0.56466	0.2893
64.07	19766.7	64.05	19546.7	63.95	11106.7	64.05	12626.7	64.05	16763.3	64.09	12470	64.05	21463.3	64.09	15016.7																						8.82	-0.41502	0.59281	0.38912
64.12	18213.3	64.1	17300	64	10936.7	64.1	12283.3	64.1	14780	64.14	12100	64.1	20253.3	64.14	14200																						8.83	-0.23313	0.63219	0.50834
64.17	17800	64.15	15670	64.05	10680	64.15	12163.3	64.15	14246.7	64.19	11820	64.15	18480	64.19	13790																						8.84	-0.02404	0.68297	0.64545
64.22	17686.7	64.2	15423.3	64.1	10533.3	64.2	12523.3	64.2	13486.7	64.24	11803.3	64.2	17286.7	64.24	13523.3																						8.85	0.2084	0.74508	0.79857
64.27	17303.3	64.25	14933.3	64.15	10236.7	64.25	11896.7	64.25	13056.7	64.29	11493.3	64.25	16403.3	64.29	13106.7																						8.86	0.45987	0.81821	0.96545
64.32	16776.7	64.3	14580	64.2	10413.3	64.3	11826.7	64.3	12983.3	64.34	11210	64.3	15860	64.34	12600																						8.87	0.72565	0.9018	1.14358
64.37	16203.3	64.35	13680	64.25	10180	64.35	12256.7	64.35	13293.3	64.39	10886.7	64.35	15603.3	64.39	12653.3																						8.88	1.0008	0.99509	1.33023
64.42	16646.7	64.4	14213.3	64.3	9886.67	64.4	11973.3	64.4	13450	64.44	10866.7	64.4	15120	64.44	12670																						8.89	1.28021	1.09711	1.52251
64.47	16603.3	64.45	13733.3	64.35	10140	64.45	11806.7	64.45	13150	64.49	10696.7	64.45	14903.3	64.49	12470																						8.9	1.55878	1.20671	1.71742
64.52	16263.3	64.5	13710	64.4	10080	64.5	11823.3	64.5	12916.7	64.54	10810	64.5	14333.3	64.54	12336.7																						8.91	1.83149	1.3226	1.91195
64.57	16256.7	64.55	13726.7	64.45	10183.3	64.55	11883.3	64.55	12980	64.59	10586.7	64.55	14200	64.59	12010																						8.92	2.09357	1.44336	2.10315
64.62	16040	64.6	13406.7	64.5	9886.67	64.6	11773.3	64.6	12650	64.64	10480	64.6	13676.7	64.64	12363.3																						8.93	2.34057	1.56748	2.28817
64.67	16303.3	64.65	13363.3	64.55	9730	64.65	11593.3	64.65	12913.3	64.69	10690	64.65	14463.3	64.69	12230																						8.94	2.56845	1.69339	2.46432
64.72	16316.7	64.7	13570	64.6	9603.33	64.7	11486.7	64.7	12786.7	64.74	10746.7	64.7	13783.3	64.74	12253.3																						8.95	2.77374	1.81948	2.62914
64.77	16030	64.75	13386.7	64.65	9810	64.75	11523.3	64.75	12616.7	64.79	10806.7	64.75	13663.3	64.79	12203.3																						8.96	2.95351	1.94417	2.78048
64.82	15760	64.8	13463.3	64.7	9676.67	64.8	11526.7	64.8	13020	64.84	10476.7	64.8	13913.3	64.84	11676.7																						8.97	3.10552	2.06588	2.91645
64.87	15730	64.85	13483.3	64.75	9873.33	64.85	11470	64.85	12633.3	64.89	10660	64.85	13913.3	64.89	11373.3																						8.98	3.22818	2.1831	3.03555
64.92	16270	64.9	13283.3	64.8	10003.3	64.9	11483.3	64.9	12530	64.94	10550	64.9	13863.3	64.94	11746.7																						8.99	3.3206	2.29441	3.13662
64.97	15970	64.95	13283.3	64.85	9656.67	64.95	11750	64.95	12626.7	64.99	10386.7	64.95	13636.7	64.99	11810																						9	3.38258	2.39849	3.21887
65.02	16493.3	65	13663.3	64.9	10146.7	65	11426.7	65	12790	65.04	10433.3	65	13783.3	65.04	12033.3																						9.01	3.41456	2.49416	3.2819
65.07	15873.3	65.05	13733.3	64.95	9926.67	65.05	11423.3	65.05	12620	65.09	10340	65.05	13806.7	65.09	12100																						9.02	3.41763	2.58037	3.32565
65.12	15953.3	65.1	13350	65	9546.67	65.1	11683.3	65.1	12810	65.14	10270	65.1	13686.7	65.14	11533.3																						9.03	3.3934	2.65623	3.35039
65.17	16033.3	65.15	13310	65.05	9733.33	65.15	11483.3	65.15	12243.3	65.19	10156.7	65.15	13223.3	65.19	11373.3																						9.04	3.34395	2.72102	3.35671
65.22	15853.3	65.2	13256.7	65.1	9623.33	65.2	11670	65.2	12376.7	65.24	10236.7	65.2	13663.3	65.24	11956.7																						9.05	3.27177	2.77418	3.34544
65.27	15993.3	65.25	13226.7	65.15	9706.67	65.25	11276.7	65.25	12473.3	65.29	10360	65.25	13463.3	65.29	11816.7																						9.06	3.17961	2.81531	3.31766
65.32	15970	65.3	13523.3	65.2	9836.67	65.3	11616.7	65.3	12733.3	65.34	10096.7	65.3	13523.3	65.34	11583.3																						9.07	3.07042	2.84419	3.27461
65.37	15590	65.35	13023.3	65.25	9916.67	65.35	11953.3	65.35	12660	65.39	10466.7	65.35	13560	65.39	11560																						9.08	2.94723	2.86075	3.21766
65.42	16043.3	65.4	13370	65.3	9716.67	65.4	11360	65.4	12980	65.44	10553.3	65.4	13823.3	65.44	11260																						9.09	2.81303	2.86506	3.14823
65.47	15943.3	65.45	13313.3	65.35	9593.33	65.45	11533.3	65.45	12713.3	65.49	9960	65.45	13610	65.49	11563.3																						9.1	2.67074	2.85734	3.06779
65.52	16186.7	65.5	13406.7	65.4	9990	65.5	11503.3	65.5	12640	65.54	10573.3	65.5	13766.7	65.54	11456.7																						9.11	2.52304	2.83791	2.97778
65.57	15653.3	65.55	13010	65.45	9793.33	65.55	11273.3	65.55	12783.3	65.59	10146.7	65.55	13413.3	65.59	11726.7																						9.12	2.37238	2.80723	2.87959
65.62	15836.7	65.6	13306.7	65.5	9780	65.6	11703.3	65.6	12826.7	65.64	10093.3	65.6	13530	65.64	11290																						9.13	2.22087	2.76581	2.77452
65.67	16200	65.65	13256.7	65.55	9726.67	65.65	11486.7	65.65	12466.7	65.69	10146.7	65.65	13190	65.69	11410																						9.14	2.07026	2.71425	2.66373
65.72	16076.7	65.7	13003.3	65.6	10043.3	65.7	11420	65.7	12343.3	65.74	10486.7	65.7	13110	65.74	11560																						9.15	1.92194	2.65323	2.54827
65.77	15803.3	65.75	13180	65.65	9870	65.75	11256.7	65.75	12840	65.79	10100	65.75	13470	65.79	11433.3																						9.16	1.7769	2.58343	2.42903
65.82	15773.3	65.8	12956.7	65.7	9896.67	65.8	11566.7	65.8	12806.7	65.84	10383.3	65.8	13373.3	65.84	11333.3																						9.17	1.63579	2.50561	2.30677
65.87	16210	65.85	13253.3	65.75	9366.67	65.85	11213.3	65.85	13030	65.89	10150	65.85	13506.7	65.89	11386.7																						9.18	1.49891	2.42049	2.18209
65.92	15613.3	65.9	13233.3	65.8	9823.33	65.9	11076.7	65.9	12363.3	65.94	10470	65.9	13313.3	65.94	11423.3																						9.19	1.36629	2.32885	2.0555
65.97	15856.7	65.95	13273.3	65.85	9533.33	65.95	11560	65.95	12263.3	65.99	9863.33	65.95	13503.3	65.99	11340																						9.2	1.23775	2.23144	1.92739
66.02	15913.3	66	13146.7	65.9	9536.67	66	11070	66	12576.7	66.04	9913.33	66	13433.3	66.04	11313.3																						9.21	1.11295	2.129	1.79808
66.07	15640	66.05	13000	65.95	9336.67	66.05	10936.7	66.05	12433.3	66.09	10190	66.05	13436.7	66.09	11073.3																						9.22	0.99146	2.02227	1.66785
66.12	15740	66.1	12623.3	66	9486.67	66.1	11356.7	66.1	12550	66.14	10433.3	66.1	13310	66.14	11700																						9.23	0.87287	1.91198	1.53696
66.17	15390	66.15	13020	66.05	9803.33	66.15	10846.7	66.15	12076.7	66.19	10040	66.15	13453.3	66.19	11273.3																						9.24	0.75684	1.79884	1.40569
66.22	16293.3	66.2	12876.7	66.1	9136.67	66.2	11090	66.2	12143.3	66.24	9746.67	66.2	13290	66.24	11130																						9.25	0.64316	1.68353	1.27437
66.27	15946.7	66.25	13223.3	66.15	9473.33	66.25	11276.7	66.25	12450	66.29	9950	66.25	13430	66.29	11426.7																						9.26	0.53183	1.56673	1.14341
66.32	15590	66.3	12676.7	66.2	9506.67	66.3	11303.3	66.3	12573.3	66.34	9820	66.3	13416.7	66.34	11293.3																						9.27	0.42309	1.44912	1.01328
66.37	15770	66.35	12870	66.25	9476.67	66.35	10863.3	66.35	12673.3	66.39	9930	66.35	13176.7	66.39	11340																						9.28	0.31744	1.33135	0.88459
66.42	15500	66.4	13173.3	66.3	9380	66.4	11286.7	66.4	12296.7	66.44	9770	66.4	13323.3	66.44	11486.7																						9.29	0.21569	1.21408	0.75806
66.47	15500	66.45	12873.3	66.35	9323.33	66.45	10653.3	66.45	12216.7	66.49	10073.3	66.45	13150	66.49	11496.7																						9.3	0.11893	1.09794	0.63449
66.52	15616.7	66.5	13136.7	66.4	9650	66.5	11513.3	66.5	12200	66.54	9786.67	66.5	12830	66.54	11410																						9.31	0.0285	0.98356	0.5148
66.57	15400	66.55	12790	66.45	9210	66.55	11236.7	66.55	12460	66.59	10183.3	66.55	13613.3	66.59	10790																						9.32	-0.05404	0.87159	0.40001
66.62	15693.3	66.6	12730	66.5	9323.33	66.6	11080	66.6	12326.7	66.64	9796.67	66.6	13706.7	66.64	11053.3																						9.33	-0.12694	0.76262	0.29116
66.67	15946.7	66.65	12790	66.55	9186.67	66.65	11246.7	66.65	12496.7	66.69	9993.33	66.65	13006.7	66.69	11553.3																						9.34	-0.18838	0.65725	0.18934
66.72	16056.7	66.7	12780	66.6	9600	66.7	11320	66.7	12296.7	66.74	9966.67	66.7	13493.3	66.74	11000																						9.35	-0.23652	0.55605	0.09563
66.77	15203.3	66.75	12740	66.65	9390	66.75	11193.3	66.75	12600	66.79	10000	66.75	12990	66.79	11483.3																						9.36	-0.26959	0.45958	0.01105
66.82	15620	66.8	12573.3	66.7	9583.33	66.8	10993.3	66.8	12366.7	66.84	9886.67	66.8	13020	66.84	11026.7																						9.37	-0.28598	0.36832	-0.06349
66.87	15830	66.85	13036.7	66.75	9410	66.85	11063.3	66.85	11770	66.89	9540	66.85	13703.3	66.89	11170																						9.38	-0.28436	0.28273	-0.12719
66.92	15713.3	66.9	12806.7	66.8	9623.33	66.9	11120	66.9	12366.7	66.94	9960	66.9	12923.3	66.94	10706.7																						9.39	-0.26372	0.2032	-0.17945
66.97	16013.3	66.95	12863.3	66.85	9350	66.95	10886.7	66.95	12426.7	66.99	10106.7	66.95	13186.7	66.99	11206.7																						9.4	-0.22349	0.13005	-0.21988
67.02	15600	67	12796.7	66.9	9030	67	11116.7	67	12206.7	67.04	9646.67	67	12913.3	67.04	10896.7																						9.41	-0.16361	0.06352	-0.24834
67.07	15620	67.05	12690	66.95	9050	67.05	11046.7	67.05	11916.7	67.09	9730	67.05	13206.7	67.09	10996.7																						9.42	-0.08452	0.00374	-0.26497
67.12	15506.7	67.1	12476.7	67	9586.67	67.1	10866.7	67.1	12140	67.14	9463.33	67.1	12863.3	67.14	10920																						9.43	0.01271	-0.04924	-0.27019
67.17	15616.7	67.15	12470	67.05	9163.33	67.15	11140	67.15	12286.7	67.19	9876.67	67.15	13060	67.19	10850																						9.44	0.12646	-0.09549	-0.26472
67.22	15320	67.2	12756.7	67.1	8943.33	67.2	10873.3	67.2	12440	67.24	9830	67.2	12850	67.24	11040																						9.45	0.25451	-0.13521	-0.24961
67.27	15740	67.25	12886.7	67.15	9353.33	67.25	10980	67.25	12493.3	67.29	9803.33	67.25	13100	67.29	11066.7																						9.46	0.39409	-0.16869	-0.22614
67.32	15783.3	67.3	12736.7	67.2	9260	67.3	11266.7	67.3	12110	67.34	9500	67.3	13050	67.34	10856.7																						9.47	0.54191	-0.19636	-0.1959
67.37	15686.7	67.35	13103.3	67.25	9393.33	67.35	11010	67.35	11896.7	67.39	9430	67.35	13256.7	67.39	10960																						9.48	0.6943	-0.21875	-0.16067
67.42	15440	67.4	12860	67.3	9140	67.4	11230	67.4	12166.7	67.44	9690	67.4	12963.3	67.44	11240																						9.49	0.84719	-0.23652	-0.12246
67.47	15433.3	67.45	12903.3	67.35	9166.67	67.45	10693.3	67.45	12020	67.49	9193.33	67.45	12553.3	67.49	11210																						9.5	0.99632	-0.25041	-0.08338
67.52	15536.7	67.5	12636.7	67.4	9070	67.5	11366.7	67.5	11823.3	67.54	9403.33	67.5	12730	67.54	11443.3																						9.51	1.13731	-0.26126	-0.04565
67.57	15360	67.55	13446.7	67.45	9163.33	67.55	10793.3	67.55	12216.7	67.59	9656.67	67.55	13040	67.59	10670																						9.52	1.26575	-0.26998	-0.01151
67.62	15446.7	67.6	12590	67.5	9266.67	67.6	10863.3	67.6	12070	67.64	9710	67.6	13043.3	67.64	11323.3																						9.53	1.3774	-0.27754	0.01685
67.67	15360	67.65	12636.7	67.55	9306.67	67.65	10910	67.65	12203.3	67.69	9263.33	67.65	13140	67.69	11173.3																						9.54	1.46826	-0.28492	0.0373
67.72	15140	67.7	12660	67.6	9383.33	67.7	11086.7	67.7	12540	67.74	9386.67	67.7	13350	67.74	11023.3																						9.55	1.53473	-0.29316	0.0479
67.77	15263.3	67.75	12613.3	67.65	9316.67	67.75	11056.7	67.75	12290	67.79	9426.67	67.75	13093.3	67.79	10753.3																						9.56	1.57366	-0.30324	0.0469
67.82	14926.7	67.8	12640	67.7	9200	67.8	10883.3	67.8	11830	67.84	9110	67.8	13336.7	67.84	11110																						9.57	1.58252	-0.31616	0.0328
67.87	15450	67.85	12870	67.75	9373.33	67.85	11120	67.85	12230	67.89	9516.67	67.85	12993.3	67.89	10673.3																						9.58	1.55944	-0.33281	0.00442
67.92	15260	67.9	12786.7	67.8	8906.67	67.9	10983.3	67.9	12136.7	67.94	9600	67.9	13000	67.94	10850																						9.59	1.50326	-0.35405	-0.0391
67.97	15450	67.95	12396.7	67.85	9050	67.95	10776.7	67.95	12216.7	67.99	9266.67	67.95	12970	67.99	10850																						9.6	1.41359	-0.38061	-0.09826
68.02	15506.7	68	12356.7	67.9	8763.33	68	11020	68	12426.7	68.04	9510	68	12723.3	68.04	10630																						9.61	1.29083	-0.41312	-0.17318
68.07	15376.7	68.05	12103.3	67.95	8973.33	68.05	10893.3	68.05	12316.7	68.09	9403.33	68.05	12930	68.09	11020																						9.62	1.13614	-0.45207	-0.26362
68.12	15433.3	68.1	12536.7	68	8860	68.1	10603.3	68.1	12196.7	68.14	9410	68.1	13080	68.14	10820																						9.63	0.95142	-0.49781	-0.36896
68.17	15553.3	68.15	12843.3	68.05	8926.67	68.15	11173.3	68.15	11886.7	68.19	9646.67	68.15	13020	68.19	10903.3																						9.64	0.73925	-0.55053	-0.48823
68.22	15363.3	68.2	12666.7	68.1	9236.67	68.2	10896.7	68.2	12096.7	68.24	9510	68.2	12990	68.24	11003.3																						9.65	0.50283	-0.61025	-0.62016
68.27	14983.3	68.25	12496.7	68.15	9020	68.25	10740	68.25	12483.3	68.29	9110	68.25	13293.3	68.29	11056.7																						9.66	0.24589	-0.67684	-0.76316
68.32	15393.3	68.3	12350	68.2	9226.67	68.3	11026.7	68.3	11886.7	68.34	9100	68.3	12763.3	68.34	10786.7																						9.67	-0.02743	-0.75	-0.91543
68.37	15146.7	68.35	12800	68.25	9140	68.35	11056.7	68.35	11986.7	68.39	9616.67	68.35	13136.7	68.39	10986.7																						9.68	-0.3127	-0.82928	-1.07493
68.42	15146.7	68.4	12860	68.3	9153.33	68.4	11110	68.4	12340	68.44	9410	68.4	12690	68.44	10866.7																						9.69	-0.60526	-0.91409	-1.23952
68.47	15646.7	68.45	12890	68.35	8813.33	68.45	10913.3	68.45	12486.7	68.49	9163.33	68.45	13006.7	68.49	10726.7																						9.7	-0.90042	-1.00368	-1.40693
68.52	15020	68.5	12453.3	68.4	9203.33	68.5	10930	68.5	11943.3	68.54	9073.33	68.5	12786.7	68.54	11083.3																						9.71	-1.19355	-1.09722	-1.57489
68.57	15256.7	68.55	12943.3	68.45	9193.33	68.55	10900	68.55	11670	68.59	9150	68.55	12976.7	68.59	10916.7																						9.72	-1.48017	-1.19376	-1.74112
68.62	14986.7	68.6	12756.7	68.5	9180	68.6	10940	68.6	11963.3	68.64	9633.33	68.6	13143.3	68.64	10656.7																						9.73	-1.75609	-1.29228	-1.90341
68.67	15190	68.65	13003.3	68.55	9123.33	68.65	10600	68.65	12053.3	68.69	9403.33	68.65	12873.3	68.69	10770																						9.74	-2.01752	-1.3917	-2.0597
68.72	15303.3	68.7	12673.3	68.6	8993.33	68.7	10823.3	68.7	12176.7	68.74	9226.67	68.7	12943.3	68.74	10696.7																						9.75	-2.26109	-1.49093	-2.20805
68.77	15376.7	68.75	12740	68.65	9116.67	68.75	11533.3	68.75	11936.7	68.79	9406.67	68.75	13280	68.79	10733.3																						9.76	-2.48397	-1.58885	-2.34674
68.82	15300	68.8	13000	68.7	8843.33	68.8	11670	68.8	12083.3	68.84	9393.33	68.8	12816.7	68.84	10990																						9.77	-2.6839	-1.68437	-2.47427
68.87	15596.7	68.85	12613.3	68.75	8646.67	68.85	11210	68.85	12243.3	68.89	9473.33	68.85	12653.3	68.89	10973.3																						9.78	-2.85921	-1.77645	-2.5894
68.92	15263.3	68.9	13210	68.8	8916.67	68.9	11743.3	68.9	12096.7	68.94	9336.67	68.9	13263.3	68.94	10803.3																						9.79	-3.00883	-1.8641	-2.69113
68.97	15216.7	68.95	13413.3	68.85	9473.33	68.95	11590	68.95	12273.3	68.99	9390	68.95	13033.3	68.99	10976.7																						9.8	-3.13232	-1.9464	-2.77876
69.02	15340	69	13203.3	68.9	9266.67	69	11546.7	69	12110	69.04	9123.33	69	13086.7	69.04	10870																						9.81	-3.22977	-2.02256	-2.85187
69.07	15760	69.05	12723.3	68.95	9563.33	69.05	11243.3	69.05	12183.3	69.09	9580	69.05	13000	69.09	10846.7																						9.82	-3.30183	-2.09188	-2.91027
69.12	15546.7	69.1	13200	69	9570	69.1	10956.7	69.1	12166.7	69.14	9483.33	69.1	13300	69.14	11130																						9.83	-3.34965	-2.15378	-2.95407
69.17	15586.7	69.15	13426.7	69.05	10063.3	69.15	11156.7	69.15	12313.3	69.19	9536.67	69.15	12976.7	69.19	11333.3																						9.84	-3.37476	-2.20783	-2.98359
69.22	15186.7	69.2	13160	69.1	9573.33	69.2	11076.7	69.2	12586.7	69.24	9980	69.2	13360	69.24	11310																						9.85	-3.37908	-2.25372	-2.99939
69.27	16506.7	69.25	13386.7	69.15	9586.67	69.25	10803.3	69.25	12600	69.29	10010	69.25	13833.3	69.29	11173.3																						9.86	-3.36477	-2.29127	-3.00221
69.32	18073.3	69.3	13046.7	69.2	9620	69.3	10760	69.3	12940	69.34	10093.3	69.3	13800	69.34	11363.3																						9.87	-3.33422	-2.32047	-2.99296
69.37	18300	69.35	12880	69.25	9406.67	69.35	10586.7	69.35	13740	69.39	10096.7	69.35	13706.7	69.39	11333.3																						9.88	-3.28992	-2.34139	-2.97269
69.42	16713.3	69.4	12700	69.3	9326.67	69.4	10673.3	69.4	13100	69.44	9876.67	69.4	13616.7	69.44	11300																						9.89	-3.2344	-2.35427	-2.94254
69.47	16153.3	69.45	12520	69.35	9486.67	69.45	10800	69.45	12546.7	69.49	9863.33	69.45	13743.3	69.49	11130																						9.9	-3.17019	-2.35943	-2.90373
69.52	16913.3	69.5	12660	69.4	9423.33	69.5	11103.3	69.5	12086.7	69.54	9440	69.5	13613.3	69.54	10920																						9.91	-3.09972	-2.35731	-2.85755
69.57	16423.3	69.55	12406.7	69.45	9053.33	69.55	10703.3	69.55	12676.7	69.59	9906.67	69.55	13253.3	69.59	10556.7																						9.92	-3.02527	-2.34842	-2.80526
69.62	15696.7	69.6	12533.3	69.5	9170	69.6	10403.3	69.6	12750	69.64	9213.33	69.6	13646.7	69.64	10753.3																						9.93	-2.94896	-2.33335	-2.74815
69.67	15493.3	69.65	12770	69.55	9000	69.65	10630	69.65	12366.7	69.69	9250	69.65	13336.7	69.69	10543.3																						9.94	-2.87266	-2.31275	-2.68746
69.72	15000	69.7	12256.7	69.6	8993.33	69.7	10693.3	69.7	11916.7	69.74	9623.33	69.7	13113.3	69.74	10703.3																						9.95	-2.79803	-2.28731	-2.62437
69.77	15603.3	69.75	12373.3	69.65	8783.33	69.75	10820	69.75	11720	69.79	9310	69.75	12986.7	69.79	10540																						9.96	-2.72644	-2.25773	-2.55999
69.82	14820	69.8	12283.3	69.7	8940	69.8	10703.3	69.8	11643.3	69.84	9276.67	69.8	13043.3	69.84	10723.3																						9.97	-2.65903	-2.22474	-2.49536
69.87	15576.7	69.85	12760	69.75	8743.33	69.85	10456.7	69.85	11886.7	69.89	9290	69.85	12443.3	69.89	10486.7																						9.98	-2.59666	-2.18906	-2.43139
69.92	15200	69.9	12466.7	69.8	8943.33	69.9	10436.7	69.9	11630	69.94	9320	69.9	12623.3	69.94	10476.7																						9.99	-2.53996	-2.15137	-2.3689
69.97	15523.3	69.95	12270	69.85	8803.33	69.95	10603.3	69.95	12083.3	69.99	8993.33	69.95	12853.3	69.99	10546.7																						10	-2.48932	-2.11236	-2.30861
70.02	15030	70	12160	69.9	8860	70	10683.3	70	11830	70.04	9110	70	12583.3	70.04	10553.3																						10.01	-2.44495	-2.07265	-2.25108
70.07	14990	70.05	12670	69.95	8753.33	70.05	10623.3	70.05	12096.7	70.09	9133.33	70.05	12650	70.09	10440																						10.02	-2.40686	-2.03281	-2.1968
70.12	14916.7	70.1	12346.7	70	9166.67	70.1	10666.7	70.1	11860	70.14	9006.67	70.1	12753.3	70.14	10343.3																						10.03	-2.37493	-1.99338	-2.14612
70.17	14666.7	70.15	12323.3	70.05	8690	70.15	10866.7	70.15	11836.7	70.19	9050	70.15	12160	70.19	10543.3																						10.04	-2.34892	-1.95481	-2.0993
70.22	14856.7	70.2	12253.3	70.1	8613.33	70.2	10386.7	70.2	11966.7	70.24	9146.67	70.2	12576.7	70.24	10563.3																						10.05	-2.3285	-1.9175	-2.05646
70.27	15243.3	70.25	12490	70.15	8800	70.25	10833.3	70.25	11833.3	70.29	8896.67	70.25	12696.7	70.29	10800																						10.06	-2.31328	-1.88179	-2.01767
70.32	15136.7	70.3	12440	70.2	8663.33	70.3	10566.7	70.3	11293.3	70.34	8973.33	70.3	12596.7	70.34	10356.7																						10.07	-2.30283	-1.84794	-1.98288
70.37	15296.7	70.35	12096.7	70.25	8713.33	70.35	10750	70.35	11550	70.39	9186.67	70.35	12770	70.39	10523.3																						10.08	-2.29669	-1.81613	-1.95196
70.42	15000	70.4	12596.7	70.3	8810	70.4	10570	70.4	11526.7	70.44	9243.33	70.4	12423.3	70.44	10463.3																						10.09	-2.29442	-1.78651	-1.92474
70.47	14703.3	70.45	12600	70.35	9083.33	70.45	10773.3	70.45	11723.3	70.49	9023.33	70.45	12586.7	70.49	10810																						10.1	-2.29556	-1.75914	-1.90096
70.52	15030	70.5	12046.7	70.4	8923.33	70.5	10886.7	70.5	12040	70.54	8860	70.5	12723.3	70.54	10313.3																						10.11	-2.29968	-1.73402	-1.88031
70.57	15003.3	70.55	11976.7	70.45	9233.33	70.55	11106.7	70.55	11653.3	70.59	9163.33	70.55	12703.3	70.59	10420																						10.12	-2.30635	-1.71111	-1.86246
70.62	15300	70.6	12466.7	70.5	8873.33	70.6	10943.3	70.6	11906.7	70.64	9136.67	70.6	12990	70.64	10573.3																						10.13	-2.31518	-1.6903	-1.84702
70.67	15000	70.65	12743.3	70.55	8770	70.65	11166.7	70.65	12293.3	70.69	9136.67	70.65	12490	70.69	10276.7																						10.14	-2.32577	-1.67145	-1.83361
70.72	14806.7	70.7	13116.7	70.6	8750	70.7	10786.7	70.7	12156.7	70.74	9393.33	70.7	12586.7	70.74	10630																						10.15	-2.33772	-1.65436	-1.82179
70.77	14730	70.75	12723.3	70.65	8696.67	70.75	11133.3	70.75	11653.3	70.79	9176.67	70.75	12866.7	70.79	10070																						10.16	-2.35064	-1.63879	-1.81115
70.82	14693.3	70.8	12863.3	70.7	9100	70.8	11546.7	70.8	11630	70.84	8926.67	70.8	12753.3	70.84	10323.3																						10.17	-2.36413	-1.62448	-1.80123
70.87	14890	70.85	13606.7	70.75	8990	70.85	11743.3	70.85	11730	70.89	8926.67	70.85	12446.7	70.89	10533.3																						10.18	-2.37774	-1.61113	-1.79162
70.92	15120	70.9	13403.3	70.8	9200	70.9	11640	70.9	11240	70.94	9216.67	70.9	12726.7	70.94	10293.3																						10.19	-2.39104	-1.59841	-1.78186
70.97	15036.7	70.95	13366.7	70.85	8920	70.95	12603.3	70.95	12000	70.99	9133.33	70.95	12843.3	70.99	10706.7																						10.2	-2.40353	-1.58597	-1.77153
71.02	14873.3	71	13736.7	70.9	8976.67	71	13853.3	71	11783.3	71.04	9246.67	71	12396.7	71.04	10486.7																						10.21	-2.41469	-1.57346	-1.76022
71.07	14616.7	71.05	13890	70.95	9483.33	71.05	14176.7	71.05	11896.7	71.09	9456.67	71.05	12480	71.09	10940																						10.22	-2.42396	-1.56049	-1.74751
71.12	15193.3	71.1	13986.7	71	9166.67	71.1	13820	71.1	11850	71.14	9466.67	71.1	12576.7	71.14	10666.7																						10.23	-2.43076	-1.54668	-1.733
71.17	15263.3	71.15	14806.7	71.05	9490	71.15	13950	71.15	11990	71.19	9603.33	71.15	12880	71.19	11040																						10.24	-2.43448	-1.53164	-1.71631
71.22	15430	71.2	14836.7	71.1	9486.67	71.2	13690	71.2	11820	71.24	9443.33	71.2	12740	71.24	10893.3																						10.25	-2.43449	-1.51497	-1.69706
71.27	15646.7	71.25	14643.3	71.15	9640	71.25	13110	71.25	11943.3	71.29	9806.67	71.25	13213.3	71.29	11103.3																						10.26	-2.43016	-1.49629	-1.67491
71.32	15790	71.3	14936.7	71.2	9723.33	71.3	13263.3	71.3	11846.7	71.34	9926.67	71.3	12866.7	71.34	11446.7																						10.27	-2.42086	-1.47524	-1.64951
71.37	16016.7	71.35	14720	71.25	10690	71.35	12550	71.35	12240	71.39	9923.33	71.35	13570	71.39	11353.3																						10.28	-2.40601	-1.45143	-1.62055
71.42	15960	71.4	14476.7	71.3	10736.7	71.4	12260	71.4	12376.7	71.44	10213.3	71.4	13596.7	71.44	11783.3																						10.29	-2.38504	-1.42455	-1.58773
71.47	16250	71.45	14373.3	71.35	11313.3	71.45	11896.7	71.45	12293.3	71.49	10336.7	71.45	13683.3	71.49	12820																						10.3	-2.35746	-1.39428	-1.55076
71.52	17446.7	71.5	14166.7	71.4	11790	71.5	11523.3	71.5	12616.7	71.54	11106.7	71.5	14190	71.54	13403.3																						10.31	-2.32282	-1.36032	-1.5094
71.57	19060	71.55	13940	71.45	11640	71.55	11616.7	71.55	12643.3	71.59	11666.7	71.55	15096.7	71.59	13363.3																						10.32	-2.28077	-1.32245	-1.46342
71.62	23980	71.6	13560	71.5	11773.3	71.6	11140	71.6	13496.7	71.64	11516.7	71.6	15736.7	71.64	13573.3																						10.33	-2.23107	-1.28043	-1.41262
71.67	28856.7	71.65	13423.3	71.55	11760	71.65	11016.7	71.65	15963.3	71.69	12160	71.65	15986.7	71.69	13206.7																						10.34	-2.17353	-1.23411	-1.35683
71.72	24466.7	71.7	13290	71.6	10986.7	71.7	10810	71.7	18556.7	71.74	12186.7	71.7	15830	71.74	12986.7																						10.35	-2.10809	-1.18336	-1.29591
71.77	21046.7	71.75	13026.7	71.65	10770	71.75	10906.7	71.75	17270	71.79	12320	71.75	15680	71.79	12890																						10.36	-2.03479	-1.12811	-1.22977
71.82	21480	71.8	12826.7	71.7	10403.3	71.8	10723.3	71.8	14376.7	71.84	11643.3	71.8	15306.7	71.84	12456.7																						10.37	-1.95374	-1.06832	-1.15834
71.87	22860	71.85	13076.7	71.75	10133.3	71.85	10553.3	71.85	14273.3	71.89	11446.7	71.85	15633.3	71.89	12133.3																						10.38	-1.86516	-1.00401	-1.08159
71.92	21180	71.9	12596.7	71.8	9736.67	71.9	10740	71.9	15603.3	71.94	11106.7	71.9	15280	71.94	12010																						10.39	-1.7693	-0.93524	-0.99951
71.97	18763.3	71.95	12646.7	71.85	9570	71.95	10176.7	71.95	15180	71.99	11006.7	71.95	14466.7	71.99	11613.3																						10.4	-1.6665	-0.86212	-0.91216
72.02	18760	72	12400	71.9	9376.67	72	10150	72	14316.7	72.04	10620	72	14243.3	72.04	11306.7																						10.41	-1.55709	-0.7848	-0.81959
72.07	17243.3	72.05	12480	71.95	9276.67	72.05	10890	72.05	13653.3	72.09	10100	72.05	14083.3	72.09	11203.3																						10.42	-1.44144	-0.70346	-0.72191
72.12	16170	72.1	12120	72	8856.67	72.1	10236.7	72.1	12926.7	72.14	9930	72.1	13800	72.14	11006.7																						10.43	-1.31988	-0.6183	-0.61924
72.17	16586.7	72.15	12270	72.05	9110	72.15	10260	72.15	12450	72.19	10066.7	72.15	13450	72.19	10723.3																						10.44	-1.19273	-0.52957	-0.51172
72.22	16346.7	72.2	11843.3	72.1	8783.33	72.2	10046.7	72.2	12163.3	72.24	9350	72.2	13526.7	72.24	10410																						10.45	-1.06023	-0.43752	-0.39951
72.27	15770	72.25	12236.7	72.15	8753.33	72.25	10093.3	72.25	12423.3	72.29	9433.33	72.25	12933.3	72.29	10596.7																						10.46	-0.92256	-0.34241	-0.28277
72.32	15483.3	72.3	11773.3	72.2	8470	72.3	10266.7	72.3	12390	72.34	8950	72.3	12863.3	72.34	10656.7																						10.47	-0.7798	-0.24452	-0.16169
72.37	15520	72.35	11990	72.25	8450	72.35	10226.7	72.35	12196.7	72.39	9420	72.35	13133.3	72.39	10426.7																						10.48	-0.63195	-0.14411	-0.03644
72.42	15043.3	72.4	12200	72.3	8723.33	72.4	10356.7	72.4	11610	72.44	9113.33	72.4	12666.7	72.44	10253.3																						10.49	-0.47891	-0.04145	0.09283
72.47	15026.7	72.45	11703.3	72.35	8330	72.45	10056.7	72.45	11746.7	72.49	8853.33	72.45	12280	72.49	10143.3																						10.5	-0.32048	0.06321	0.22594
72.52	15046.7	72.5	12060	72.4	8456.67	72.5	10146.7	72.5	11936.7	72.54	8983.33	72.5	12330	72.54	10306.7																						10.51	-0.15637	0.16964	0.36274
72.57	14643.3	72.55	11606.7	72.45	8146.67	72.55	10206.7	72.55	11426.7	72.59	8723.33	72.55	12713.3	72.59	10356.7																						10.52	0.01377	0.27763	0.5031
72.62	14436.7	72.6	11886.7	72.5	8540	72.6	10176.7	72.6	11426.7	72.64	8980	72.6	12510	72.64	10236.7																						10.53	0.19034	0.38698	0.64687
72.67	14873.3	72.65	11850	72.55	8603.33	72.65	10253.3	72.65	11296.7	72.69	8840	72.65	12126.7	72.69	10230																						10.54	0.37374	0.49752	0.79392
72.72	14386.7	72.7	11903.3	72.6	8316.67	72.7	10023.3	72.7	11636.7	72.74	8973.33	72.7	12423.3	72.74	10083.3																						10.55	0.56437	0.6091	0.94411
72.77	14363.3	72.75	11746.7	72.65	8693.33	72.75	10153.3	72.75	11773.3	72.79	9103.33	72.75	12023.3	72.79	10153.3																						10.56	0.76257	0.72157	1.0973
72.82	14743.3	72.8	11996.7	72.7	8743.33	72.8	10256.7	72.8	11216.7	72.84	9086.67	72.8	12203.3	72.84	10033.3																						10.57	0.96857	0.83481	1.25332
72.87	14303.3	72.85	11713.3	72.75	8436.67	72.85	10020	72.85	11736.7	72.89	8956.67	72.85	11886.7	72.89	10380																						10.58	1.18249	0.94869	1.41196
72.92	14273.3	72.9	11673.3	72.8	8746.67	72.9	9830	72.9	11290	72.94	8680	72.9	12056.7	72.94	10000																						10.59	1.40423	1.06308	1.57297
72.97	14456.7	72.95	11903.3	72.85	8490	72.95	10060	72.95	11296.7	72.99	8800	72.95	12260	72.99	10033.3																						10.6	1.63353	1.17785	1.73605
73.02	14206.7	73	11500	72.9	8446.67	73	10320	73	11626.7	73.04	8613.33	73	11956.7	73.04	10283.3																						10.61	1.86983	1.29284	1.90081
73.07	14010	73.05	11623.3	72.95	8386.67	73.05	10010	73.05	11143.3	73.09	8486.67	73.05	12296.7	73.09	10070																						10.62	2.11234	1.40788	2.06679
73.12	14043.3	73.1	11493.3	73	8193.33	73.1	9983.33	73.1	11013.3	73.14	9380	73.1	11906.7	73.14	10063.3																						10.63	2.35995	1.52274	2.23342
73.17	14336.7	73.15	11900	73.05	8233.33	73.15	10036.7	73.15	11316.7	73.19	8546.67	73.15	12010	73.19	9883.33																						10.64	2.61126	1.63717	2.40003
73.22	14293.3	73.2	11433.3	73.1	8276.67	73.2	9886.67	73.2	11456.7	73.24	8756.67	73.2	11996.7	73.24	10266.7																						10.65	2.86457	1.75086	2.56584
73.27	14333.3	73.25	11693.3	73.15	8290	73.25	10053.3	73.25	11326.7	73.29	8576.67	73.25	12286.7	73.29	9733.33																						10.66	3.11789	1.86347	2.72995
73.32	14096.7	73.3	11776.7	73.2	8556.67	73.3	9840	73.3	11320	73.34	8943.33	73.3	11800	73.34	9993.33																						10.67	3.36897	1.97457	2.89136
73.37	14276.7	73.35	11900	73.25	8583.33	73.35	9840	73.35	11123.3	73.39	8660	73.35	11943.3	73.39	10046.7																						10.68	3.61535	2.08372	3.04896
73.42	14386.7	73.4	11800	73.3	8436.67	73.4	10180	73.4	11110	73.44	8713.33	73.4	11853.3	73.44	9993.33																						10.69	3.85434	2.19038	3.20153
73.47	14503.3	73.45	11366.7	73.35	8210	73.45	10153.3	73.45	11413.3	73.49	8563.33	73.45	11736.7	73.49	9620																						10.7	4.08318	2.29399	3.3478
73.52	14503.3	73.5	11753.3	73.4	8336.67	73.5	9973.33	73.5	11353.3	73.54	8803.33	73.5	11783.3	73.54	9806.67																						10.71	4.29901	2.39394	3.48641
73.57	14340	73.55	11876.7	73.45	7996.67	73.55	10260	73.55	11270	73.59	8856.67	73.55	11616.7	73.59	9973.33																						10.72	4.49901	2.48958	3.61599
73.62	14480	73.6	11830	73.5	8306.67	73.6	10000	73.6	11270	73.64	8773.33	73.6	11783.3	73.64	10243.3																						10.73	4.6804	2.58024	3.73518
73.67	14096.7	73.65	11656.7	73.55	8486.67	73.65	9993.33	73.65	11466.7	73.69	8560	73.65	12016.7	73.69	9673.33																						10.74	4.84062	2.66524	3.84261
73.72	14443.3	73.7	11360	73.6	8193.33	73.7	10093.3	73.7	11453.3	73.74	8683.33	73.7	11733.3	73.74	9843.33																						10.75	4.97729	2.74389	3.93703
73.77	14156.7	73.75	11903.3	73.65	7986.67	73.75	9910	73.75	11006.7	73.79	8646.67	73.75	12080	73.79	9910																						10.76	5.08839	2.81552	4.01723
73.82	14370	73.8	11673.3	73.7	8306.67	73.8	9520	73.8	11216.7	73.84	8603.33	73.8	11406.7	73.84	9636.67																						10.77	5.17225	2.87951	4.08219
73.87	14733.3	73.85	11330	73.75	8233.33	73.85	9740	73.85	11120	73.89	8333.33	73.85	11590	73.89	10040																						10.78	5.22764	2.93527	4.13102
73.92	14090	73.9	11776.7	73.8	8550	73.9	10033.3	73.9	11026.7	73.94	8610	73.9	11633.3	73.94	9700																						10.79	5.25383	2.98226	4.16306
73.97	14450	73.95	11563.3	73.85	8510	73.95	9950	73.95	11083.3	73.99	8590	73.95	11913.3	73.99	9793.33																						10.8	5.25059	3.02004	4.17785
74.02	14270	74	11476.7	73.9	8370	74	10040	74	11323.3	74.04	8473.33	74	11883.3	74.04	9916.67																						10.81	5.21823	3.04825	4.17519
74.07	14003.3	74.05	11553.3	73.95	8306.67	74.05	9690	74.05	11220	74.09	8420	74.05	11823.3	74.09	9803.33																						10.82	5.1576	3.06663	4.15513
74.12	14146.7	74.1	11766.7	74	8326.67	74.1	9863.33	74.1	11226.7	74.14	8396.67	74.1	12213.3	74.14	9813.33																						10.83	5.07009	3.07502	4.11799
74.17	13993.3	74.15	11953.3	74.05	8316.67	74.15	10053.3	74.15	11216.7	74.19	8783.33	74.15	11993.3	74.19	9683.33																						10.84	4.95755	3.07338	4.06435
74.22	14066.7	74.2	11576.7	74.1	8063.33	74.2	10040	74.2	10916.7	74.24	8426.67	74.2	11520	74.24	9673.33																						10.85	4.82231	3.06178	3.99504
74.27	14316.7	74.25	11486.7	74.15	8413.33	74.25	10296.7	74.25	11223.3	74.29	8436.67	74.25	12130	74.29	9796.67																						10.86	4.66705	3.04041	3.91111
74.32	13810	74.3	11476.7	74.2	8483.33	74.3	10080	74.3	11070	74.34	8743.33	74.3	12310	74.34	9856.67																						10.87	4.49478	3.00955	3.81383
74.37	13896.7	74.35	11433.3	74.25	8473.33	74.35	9806.67	74.35	11560	74.39	8540	74.35	12140	74.39	9803.33																						10.88	4.30871	2.96961	3.70462
74.42	14173.3	74.4	11596.7	74.3	8533.33	74.4	10206.7	74.4	11406.7	74.44	8426.67	74.4	11960	74.44	9820																						10.89	4.11216	2.92105	3.58504
74.47	14170	74.45	11416.7	74.35	8260	74.45	10133.3	74.45	11430	74.49	8383.33	74.45	11746.7	74.49	10156.7																						10.9	3.90848	2.86444	3.45671
74.52	13753.3	74.5	11876.7	74.4	8280	74.5	9863.33	74.5	11190	74.54	8550	74.5	12343.3	74.54	9886.67																						10.91	3.70093	2.80039	3.32129
74.57	13996.7	74.55	11390	74.45	8396.67	74.55	10190	74.55	11396.7	74.59	8573.33	74.55	11880	74.59	9930																						10.92	3.49254	2.72955	3.18041
74.62	14280	74.6	11283.3	74.5	8530	74.6	10330	74.6	11466.7	74.64	8653.33	74.6	11816.7	74.64	9926.67																						10.93	3.28609	2.6526	3.03561
74.67	14300	74.65	11840	74.55	8910	74.65	10243.3	74.65	10640	74.69	8966.67	74.65	11916.7	74.69	9786.67																						10.94	3.08394	2.57021	2.88832
74.72	14316.7	74.7	11403.3	74.6	8933.33	74.7	10336.7	74.7	11170	74.74	8856.67	74.7	12356.7	74.74	9873.33																						10.95	2.88801	2.48305	2.73978
74.77	14260	74.75	11566.7	74.65	8916.67	74.75	10500	74.75	11146.7	74.79	8860	74.75	12256.7	74.79	10193.3																						10.96	2.6997	2.39174	2.59102
74.82	14116.7	74.8	11663.3	74.7	8786.67	74.8	10960	74.8	11446.7	74.84	8990	74.8	12210	74.84	10523.3																						10.97	2.5198	2.29685	2.44281
74.87	14016.7	74.85	11706.7	74.75	9093.33	74.85	11993.3	74.85	11316.7	74.89	9070	74.85	12116.7	74.89	9926.67																						10.98	2.34857	2.19887	2.29566
74.92	14233.3	74.9	11986.7	74.8	9430	74.9	12623.3	74.9	11393.3	74.94	9293.33	74.9	12350	74.94	10516.7																						10.99	2.18563	2.09821	2.14981
74.97	14556.7	74.95	11573.3	74.85	10156.7	74.95	12720	74.95	11623.3	74.99	9646.67	74.95	12250	74.99	11026.7																						11	2.03003	1.9952	2.00519
75.02	14590	75	11900	74.9	10606.7	75	12416.7	75	11556.7	75.04	10400	75	12066.7	75.04	11243.3																						11.01	1.88031	1.89006	1.86146
75.07	14356.7	75.05	12433.3	74.95	10516.7	75.05	11636.7	75.05	11370	75.09	10436.7	75.05	12533.3	75.09	11750																						11.02	1.73452	1.78291	1.71805
75.12	14800	75.1	12493.3	75	10226.7	75.1	11330	75.1	11633.3	75.14	10630	75.1	12606.7	75.14	11590																						11.03	1.59031	1.67378	1.57414
75.17	15433.3	75.15	12990	75.05	9910	75.15	11336.7	75.15	12086.7	75.19	10510	75.15	13060	75.19	11936.7																						11.04	1.44507	1.56259	1.42875
75.22	17423.3	75.2	13276.7	75.1	9756.67	75.2	11353.3	75.2	13426.7	75.24	10216.7	75.2	13246.7	75.24	11636.7																						11.05	1.29598	1.44919	1.28078
75.27	18436.7	75.25	13770	75.15	9833.33	75.25	10363.3	75.25	14356.7	75.29	10240	75.25	13330	75.29	11480																						11.06	1.14017	1.33336	1.12904
75.32	16243.3	75.3	13523.3	75.2	9213.33	75.3	10413.3	75.3	13720	75.34	9693.33	75.3	13310	75.34	11240																						11.07	0.97483	1.21484	0.97236
75.37	14786.7	75.35	13220	75.25	8953.33	75.35	9876.67	75.35	12180	75.39	9606.67	75.35	13743.3	75.39	11263.3																						11.08	0.79737	1.0933	0.80961
75.42	15253.3	75.4	12970	75.3	8343.33	75.4	10043.3	75.4	12496.7	75.44	9430	75.4	13616.7	75.44	11210																						11.09	0.6055	0.96844	0.63979
75.47	15953.3	75.45	12753.3	75.35	8286.67	75.45	9993.33	75.45	13206.7	75.49	8806.67	75.45	13360	75.49	10566.7																						11.1	0.39737	0.83994	0.46211
75.52	15510	75.5	12653.3	75.4	8370	75.5	9586.67	75.5	12823.3	75.54	8873.33	75.5	13023.3	75.54	10316.7																						11.11	0.17168	0.70754	0.27599
75.57	14600	75.55	12116.7	75.45	8376.67	75.55	9936.67	75.55	11806.7	75.59	8690	75.55	13036.7	75.59	10153.3																						11.12	-0.07226	0.57101	0.08116
75.62	14263.3	75.6	12043.3	75.5	8300	75.6	9973.33	75.6	11236.7	75.64	8880	75.6	12843.3	75.64	10086.7																						11.13	-0.33443	0.43023	-0.12231
75.67	13890	75.65	11873.3	75.55	8080	75.65	9906.67	75.65	11363.3	75.69	8716.67	75.65	12870	75.69	10230																						11.14	-0.61406	0.28516	-0.334
75.72	13603.3	75.7	11433.3	75.6	8190	75.7	9756.67	75.7	11316.7	75.74	8580	75.7	12273.3	75.74	9796.67																						11.15	-0.90964	0.13587	-0.5531
75.77	13903.3	75.75	11340	75.65	8096.67	75.75	9536.67	75.75	10926.7	75.79	8660	75.75	12343.3	75.79	10180																						11.16	-1.21889	-0.01742	-0.77843
75.82	13920	75.8	11190	75.7	8266.67	75.8	9880	75.8	11230	75.84	8623.33	75.8	12216.7	75.84	9743.33																						11.17	-1.53882	-0.17436	-1.00843
75.87	13903.3	75.85	11603.3	75.75	8206.67	75.85	9660	75.85	10966.7	75.89	8783.33	75.85	11840	75.89	9623.33																						11.18	-1.86578	-0.33445	-1.2412
75.92	13906.7	75.9	11406.7	75.8	8153.33	75.9	9480	75.9	10930	75.94	8610	75.9	11796.7	75.94	9696.67																						11.19	-2.19555	-0.49705	-1.47453
75.97	13616.7	75.95	11603.3	75.85	8290	75.95	9850	75.95	11000	75.99	8316.67	75.95	11870	75.99	9706.67																						11.2	-2.52343	-0.66136	-1.70598
76.02	13810	76	11413.3	75.9	8266.67	76	9800	76	11233.3	76.04	8343.33	76	11793.3	76.04	10020																						11.21	-2.84439	-0.82647	-1.93289
76.07	13770	76.05	11156.7	75.95	8160	76.05	9360	76.05	11206.7	76.09	8396.67	76.05	11623.3	76.09	9550																						11.22	-3.15319	-0.99131	-2.15249
76.12	14136.7	76.1	11290	76	7860	76.1	9676.67	76.1	11080	76.14	8346.67	76.1	11253.3	76.14	9590																						11.23	-3.44454	-1.15474	-2.36195
76.17	13813.3	76.15	11530	76.05	8026.67	76.15	9720	76.15	11206.7	76.19	8546.67	76.15	12013.3	76.19	9550																						11.24	-3.71325	-1.31551	-2.55849
76.22	13813.3	76.2	11273.3	76.1	8033.33	76.2	9793.33	76.2	10786.7	76.24	8263.33	76.2	11556.7	76.24	9393.33																						11.25	-3.95439	-1.47232	-2.73944
76.27	13620	76.25	11290	76.15	7936.67	76.25	9686.67	76.25	11180	76.29	8010	76.25	11256.7	76.29	9516.67																						11.26	-4.16347	-1.62382	-2.9023
76.32	13736.7	76.3	10833.3	76.2	8140	76.3	9653.33	76.3	11233.3	76.34	8166.67	76.3	11576.7	76.34	9900																						11.27	-4.33649	-1.76867	-3.04485
76.37	13510	76.35	11276.7	76.25	7836.67	76.35	9556.67	76.35	10846.7	76.39	8156.67	76.35	11230	76.39	9740																						11.28	-4.47019	-1.90555	-3.1652
76.42	13566.7	76.4	11060	76.3	8290	76.4	9663.33	76.4	10510	76.44	8626.67	76.4	11703.3	76.44	9660																						11.29	-4.56204	-2.03317	-3.26183
76.47	13813.3	76.45	11106.7	76.35	8093.33	76.45	9576.67	76.45	10880	76.49	8570	76.45	11243.3	76.49	9470																						11.3	-4.61039	-2.15034	-3.33367
76.52	13793.3	76.5	10970	76.4	8203.33	76.5	9690	76.5	11070	76.54	8080	76.5	11646.7	76.54	9680																						11.31	-4.61453	-2.25596	-3.38008
76.57	13470	76.55	10750	76.45	8246.67	76.55	9490	76.55	10816.7	76.59	8486.67	76.55	11463.3	76.59	9526.67																						11.32	-4.57464	-2.34908	-3.40093
76.62	13243.3	76.6	11343.3	76.5	7963.33	76.6	9513.33	76.6	10973.3	76.64	7973.33	76.6	11733.3	76.64	9623.33																						11.33	-4.49191	-2.42888	-3.39656
76.67	13246.7	76.65	11056.7	76.55	8383.33	76.65	9836.67	76.65	11143.3	76.69	8350	76.65	11486.7	76.69	9463.33																						11.34	-4.36839	-2.49472	-3.36776
76.72	13660	76.7	11223.3	76.6	8146.67	76.7	9770	76.7	10940	76.74	8496.67	76.7	11540	76.74	9373.33																						11.35	-4.20703	-2.54614	-3.31579
76.77	13686.7	76.75	11276.7	76.65	8326.67	76.75	9380	76.75	11156.7	76.79	8643.33	76.75	11500	76.79	9026.67																						11.36	-4.01151	-2.58286	-3.2423
76.82	13613.3	76.8	10976.7	76.7	8506.67	76.8	9803.33	76.8	11143.3	76.84	8553.33	76.8	11576.7	76.84	9166.67																						11.37	-3.78622	-2.6048	-3.14932
76.87	13606.7	76.85	11066.7	76.75	8296.67	76.85	10010	76.85	11030	76.89	8420	76.85	11353.3	76.89	9316.67																						11.38	-3.53607	-2.6121	-3.03914
76.92	13480	76.9	11530	76.8	8106.67	76.9	9913.33	76.9	10863.3	76.94	8573.33	76.9	11406.7	76.94	9676.67																						11.39	-3.26639	-2.60504	-2.91431
76.97	13330	76.95	11370	76.85	8550	76.95	10413.3	76.95	10943.3	76.99	8520	76.95	11413.3	76.99	9890																						11.4	-2.98274	-2.58411	-2.77754
77.02	13583.3	77	10883.3	76.9	8273.33	77	10396.7	77	10716.7	77.04	8406.67	77	11570	77.04	9396.67																						11.41	-2.6908	-2.54999	-2.63161
77.07	13130	77.05	11083.3	76.95	8220	77.05	10530	77.05	10830	77.09	8770	77.05	11526.7	77.09	9576.67																						11.42	-2.39619	-2.50345	-2.47931
77.12	13326.7	77.1	11326.7	77	8540	77.1	10760	77.1	10716.7	77.14	8410	77.1	11746.7	77.14	9876.67																						11.43	-2.10433	-2.44545	-2.32339
77.17	13680	77.15	11150	77.05	8603.33	77.15	10353.3	77.15	10543.3	77.19	8780	77.15	11253.3	77.19	9643.33																						11.44	-1.82028	-2.37703	-2.16647
77.22	13643.3	77.2	11680	77.1	8690	77.2	10193.3	77.2	10726.7	77.24	8653.33	77.2	11353.3	77.24	9810																						11.45	-1.54867	-2.29931	-2.01095
77.27	13600	77.25	11413.3	77.15	8700	77.25	10016.7	77.25	10603.3	77.29	8690	77.25	11733.3	77.29	9960																						11.46	-1.29351	-2.2135	-1.85902
77.32	13590	77.3	11730	77.2	8766.67	77.3	10236.7	77.3	10880	77.34	8886.67	77.3	11770	77.34	10296.7																						11.47	-1.05817	-2.12081	-1.71259
77.37	13963.3	77.35	11750	77.25	8710	77.35	10183.3	77.35	11073.3	77.39	9196.67	77.35	11833.3	77.39	10326.7																						11.48	-0.84531	-2.02248	-1.57324
77.42	13956.7	77.4	11690	77.3	8673.33	77.4	10260	77.4	10980	77.44	8790	77.4	12136.7	77.44	10496.7																						11.49	-0.65678	-1.91975	-1.44222
77.47	14940	77.45	11530	77.35	8480	77.45	9600	77.45	11503.3	77.49	9030	77.45	11850	77.49	10353.3																						11.5	-0.4937	-1.81381	-1.32042
77.52	14890	77.5	11533.3	77.4	8260	77.5	9650	77.5	12110	77.54	8960	77.5	11673.3	77.54	10100																						11.51	-0.35638	-1.7058	-1.2084
77.57	14463.3	77.55	11763.3	77.45	8086.67	77.55	9613.33	77.55	11370	77.59	9083.33	77.55	12133.3	77.59	9890																						11.52	-0.2444	-1.59678	-1.10637
77.62	14396.7	77.6	11643.3	77.5	8276.67	77.6	9456.67	77.6	11496.7	77.64	9163.33	77.6	12153.3	77.64	10163.3																						11.53	-0.15666	-1.48775	-1.01425
77.67	14113.3	77.65	11136.7	77.55	7920	77.65	9486.67	77.65	11213.3	77.69	8713.33	77.65	12046.7	77.69	10170																						11.54	-0.09141	-1.37958	-0.93163
77.72	14126.7	77.7	11136.7	77.6	7900	77.7	9526.67	77.7	11030	77.74	8413.33	77.7	11553.3	77.74	9833.33																						11.55	-0.04639	-1.27307	-0.85789
77.77	14196.7	77.75	10970	77.65	7936.67	77.75	9610	77.75	11613.3	77.79	8430	77.75	11780	77.79	9503.33																						11.56	-0.01888	-1.16888	-0.79214
77.82	13576.7	77.8	10903.3	77.7	8456.67	77.8	9376.67	77.8	11290	77.84	8586.67	77.8	11713.3	77.84	9576.67																						11.57	-0.00583	-1.06756	-0.73336
77.87	13683.3	77.85	11370	77.75	8083.33	77.85	9446.67	77.85	10826.7	77.89	8333.33	77.85	11466.7	77.89	9320																						11.58	-0.00393	-0.96954	-0.68037
77.92	13260	77.9	10810	77.8	7893.33	77.9	9430	77.9	10796.7	77.94	8353.33	77.9	12143.3	77.94	9656.67																						11.59	-0.00978	-0.87516	-0.63192
77.97	13273.3	77.95	10970	77.85	7616.67	77.95	9393.33	77.95	10843.3	77.99	8423.33	77.95	11696.7	77.99	9020																						11.6	-0.01992	-0.78462	-0.58668
78.02	13200	78	11023.3	77.9	7883.33	78	9783.33	78	10870	78.04	8213.33	78	11526.7	78.04	9496.67																						11.61	-0.03097	-0.69804	-0.54334
78.07	13573.3	78.05	11233.3	77.95	8070	78.05	9423.33	78.05	10526.7	78.09	8300	78.05	11180	78.09	9263.33																						11.62	-0.03971	-0.61544	-0.50061
78.12	13226.7	78.1	11030	78	7956.67	78.1	9600	78.1	11173.3	78.14	8103.33	78.1	11153.3	78.14	9436.67																						11.63	-0.04315	-0.53673	-0.45724
78.17	13376.7	78.15	10930	78.05	8226.67	78.15	9666.67	78.15	10756.7	78.19	8210	78.15	11463.3	78.19	9366.67																						11.64	-0.03862	-0.46179	-0.41209
78.22	13213.3	78.2	10936.7	78.1	7730	78.2	9523.33	78.2	10956.7	78.24	8443.33	78.2	10926.7	78.24	9640																						11.65	-0.02379	-0.39039	-0.36411
78.27	13246.7	78.25	10623.3	78.15	8050	78.25	9890	78.25	10770	78.29	8346.67	78.25	11123.3	78.29	9963.33																						11.66	0.0033	-0.32227	-0.31236
78.32	13393.3	78.3	11050	78.2	7936.67	78.3	9846.67	78.3	10783.3	78.34	8530	78.3	11146.7	78.34	9530																						11.67	0.04414	-0.25712	-0.25608
78.37	13610	78.35	11010	78.25	8340	78.35	9876.67	78.35	10593.3	78.39	8640	78.35	11243.3	78.39	9486.67																						11.68	0.09984	-0.19461	-0.19461
78.42	13196.7	78.4	11076.7	78.3	7953.33	78.4	9363.33	78.4	10763.3	78.44	8783.33	78.4	11396.7	78.44	9823.33																						11.69	0.17103	-0.13437	-0.12747
78.47	13350	78.45	11243.3	78.35	8063.33	78.45	9630	78.45	10693.3	78.49	8626.67	78.45	11363.3	78.49	9346.67																						11.7	0.25796	-0.07601	-0.05431
78.52	14006.7	78.5	11613.3	78.4	7803.33	78.5	9416.67	78.5	10783.3	78.54	8526.67	78.5	11790	78.54	9330																						11.71	0.36042	-0.01918	0.02505
78.57	14220	78.55	11250	78.45	7883.33	78.55	9703.33	78.55	10953.3	78.59	8306.67	78.55	11430	78.59	9820																						11.72	0.47785	0.03652	0.11065
78.62	13440	78.6	10980	78.5	7773.33	78.6	9513.33	78.6	10680	78.64	8163.33	78.6	11416.7	78.64	9606.67																						11.73	0.60932	0.09144	0.2024
78.67	13296.7	78.65	11176.7	78.55	8120	78.65	9340	78.65	10710	78.69	8596.67	78.65	11716.7	78.69	9560																						11.74	0.75357	0.14592	0.30005
78.72	13566.7	78.7	11096.7	78.6	7980	78.7	9313.33	78.7	10530	78.74	8393.33	78.7	11426.7	78.74	9443.33																						11.75	0.90907	0.20028	0.40324
78.77	13140	78.75	11086.7	78.65	7650	78.75	9490	78.75	10760	78.79	8430	78.75	11663.3	78.79	9620																						11.76	1.07402	0.2548	0.51148
78.82	13546.7	78.8	11130	78.7	7866.67	78.8	9560	78.8	10893.3	78.84	8236.67	78.8	11343.3	78.84	9243.33																						11.77	1.24644	0.30972	0.62414
78.87	13010	78.85	10736.7	78.75	7723.33	78.85	9346.67	78.85	10690	78.89	8263.33	78.85	11340	78.89	9526.67																						11.78	1.42416	0.36526	0.74054
78.92	13143.3	78.9	10773.3	78.8	7613.33	78.9	9203.33	78.9	10606.7	78.94	8320	78.9	11653.3	78.94	9360																						11.79	1.60489	0.42158	0.85984
78.97	13220	78.95	10426.7	78.85	7936.67	78.95	9220	78.95	10806.7	78.99	8080	78.95	11060	78.99	9353.33																						11.8	1.78627	0.4788	0.98117
79.02	13193.3	79	10893.3	78.9	7606.67	79	9493.33	79	10436.7	79.04	8380	79	11043.3	79.04	9293.33																						11.81	1.96588	0.53701	1.10354
79.07	13700	79.05	10990	78.95	7680	79.05	9223.33	79.05	10220	79.09	8326.67	79.05	11053.3	79.09	9123.33																						11.82	2.1413	0.59622	1.22593
79.12	13103.3	79.1	10713.3	79	7870	79.1	9356.67	79.1	10426.7	79.14	8233.33	79.1	11290	79.14	9340																						11.83	2.31016	0.65642	1.34728
79.17	13216.7	79.15	10763.3	79.05	7636.67	79.15	9106.67	79.15	10426.7	79.19	8220	79.15	11423.3	79.19	9176.67																						11.84	2.47019	0.71755	1.46647
79.22	13120	79.2	10833.3	79.1	8083.33	79.2	9073.33	79.2	10736.7	79.24	8246.67	79.2	10726.7	79.24	9110																						11.85	2.61921	0.77951	1.58241
79.27	13623.3	79.25	10756.7	79.15	7766.67	79.25	9180	79.25	10343.3	79.29	8173.33	79.25	11130	79.29	9186.67																						11.86	2.75523	0.84215	1.69401
79.32	13366.7	79.3	10966.7	79.2	7506.67	79.3	9253.33	79.3	10326.7	79.34	8116.67	79.3	11146.7	79.34	9313.33																						11.87	2.87647	0.9053	1.8002
79.37	13050	79.35	10810	79.25	7893.33	79.35	9650	79.35	10110	79.39	8550	79.35	11290	79.39	9036.67																						11.88	2.98142	0.96874	1.90001
79.42	12936.7	79.4	10520	79.3	7713.33	79.4	9453.33	79.4	10503.3	79.44	8256.67	79.4	11563.3	79.44	9056.67																						11.89	3.06883	1.03223	1.99252
79.47	12716.7	79.45	10656.7	79.35	7770	79.45	9483.33	79.45	10310	79.49	8200	79.45	11420	79.49	9136.67																						11.9	3.1378	1.09552	2.07694
79.52	13430	79.5	10726.7	79.4	7646.67	79.5	9076.67	79.5	10396.7	79.54	8113.33	79.5	10593.3	79.54	9146.67																						11.91	3.18778	1.15833	2.15261
79.57	13200	79.55	10720	79.45	8016.67	79.55	9060	79.55	10700	79.59	8003.33	79.55	10733.3	79.59	9080																						11.92	3.2186	1.22039	2.21902
79.62	13100	79.6	10836.7	79.5	7930	79.6	9366.67	79.6	10373.3	79.64	8323.33	79.6	10933.3	79.64	9123.33																						11.93	3.23051	1.28139	2.27584
79.67	12956.7	79.65	10260	79.55	7643.33	79.65	9610	79.65	10663.3	79.69	8343.33	79.65	11170	79.69	9243.33																						11.94	3.22415	1.34108	2.32291
79.72	13123.3	79.7	11076.7	79.6	7676.67	79.7	9680	79.7	10366.7	79.74	8093.33	79.7	11283.3	79.74	9260																						11.95	3.20056	1.39917	2.36028
79.77	13090	79.75	10833.3	79.65	7596.67	79.75	9526.67	79.75	10366.7	79.79	8173.33	79.75	11256.7	79.79	9276.67																						11.96	3.16119	1.45543	2.3882
79.82	13133.3	79.8	10566.7	79.7	7890	79.8	9616.67	79.8	10360	79.84	8283.33	79.8	10993.3	79.84	8933.33																						11.97	3.10783	1.50961	2.4071
79.87	13136.7	79.85	11090	79.75	7773.33	79.85	9813.33	79.85	10350	79.89	8050	79.85	10960	79.89	9416.67																						11.98	3.04263	1.56154	2.41761
79.92	13186.7	79.9	10793.3	79.8	8080	79.9	10290	79.9	10323.3	79.94	8260	79.9	11216.7	79.94	9423.33																						11.99	2.96799	1.61103	2.42051
79.97	13023.3	79.95	11066.7	79.85	8010	79.95	10200	79.95	10220	79.99	8176.67	79.95	11176.7	79.99	9300																						12	2.88651	1.65795	2.41675
80.02	13150	80	10713.3	79.9	8096.67	80	10296.7	80	10380	80.04	8500	80	11126.7	80.04	9500																						12.01	2.80096	1.70221	2.40738
																																					12.02	2.71413	1.74372	2.39351
																																					12.03	2.62879	1.78246	2.37632
																																					12.04	2.54759	1.81841	2.35696
																																					12.05	2.47293	1.85159	2.33655
																																					12.06	2.40695	1.88203	2.31611
																																					12.07	2.35134	1.90977	2.2965
																																					12.08	2.30736	1.93484	2.27842
																																					12.09	2.27573	1.9573	2.26236
																																					12.1	2.2566	1.97714	2.24858
																																					12.11	2.24953	1.99439	2.23704
																																					12.12	2.25348	2.009	2.22747
																																					12.13	2.26683	2.0209	2.21932
																																					12.14	2.2874	2.02999	2.21177
																																					12.15	2.31255	2.03611	2.20378
																																					12.16	2.33922	2.03905	2.1941
																																					12.17	2.36405	2.03857	2.1813
																																					12.18	2.38347	2.03436	2.16385
																																					12.19	2.39385	2.02609	2.14014
																																					12.2	2.39157	2.01338	2.10856
																																					12.21	2.37323	1.99583	2.06756
																																					12.22	2.33568	1.97303	2.01569
																																					12.23	2.27621	1.94456	1.95168
																																					12.24	2.19259	1.91001	1.87447
																																					12.25	2.0832	1.86898	1.78327
																																					12.26	1.94707	1.82112	1.67759
																																					12.27	1.78392	1.76613	1.55728
																																					12.28	1.59419	1.70376	1.42252
																																					12.29	1.37899	1.63384	1.27383
																																					12.3	1.14014	1.5563	1.11209
																																					12.31	0.88002	1.47113	0.93848
																																					12.32	0.60157	1.37845	0.75447
																																					12.33	0.30814	1.27846	0.56175
																																					12.34	0.00342	1.17147	0.36224
																																					12.35	-0.30872	1.0579	0.15798
																																					12.36	-0.62433	0.93826	-0.04892
																																					12.37	-0.93949	0.81315	-0.25632
																																					12.38	-1.25045	0.68324	-0.46211
																																					12.39	-1.55373	0.5493	-0.6643
																																					12.4	-1.84619	0.41214	-0.86103
																																					12.41	-2.12515	0.27259	-1.05062
																																					12.42	-2.38839	0.13156	-1.23164
																																					12.43	-2.63419	-0.01007	-1.40287
																																					12.44	-2.86136	-0.1514	-1.56339
																																					12.45	-3.0692	-0.29154	-1.71251
																																					12.46	-3.25748	-0.42963	-1.8498
																																					12.47	-3.42634	-0.56485	-1.97506
																																					12.48	-3.57627	-0.69643	-2.08831
																																					12.49	-3.70801	-0.82363	-2.18972
																																					12.5	-3.82243	-0.9458	-2.2796
																																					12.51	-3.92048	-1.06231	-2.35836
																																					12.52	-4.00305	-1.17264	-2.42642
																																					12.53	-4.07093	-1.2763	-2.48423
																																					12.54	-4.12472	-1.37287	-2.5322
																																					12.55	-4.16476	-1.46198	-2.57064
																																					12.56	-4.19112	-1.54331	-2.59978
																																					12.57	-4.20353	-1.6166	-2.61974
																																					12.58	-4.20146	-1.68162	-2.63048
																																					12.59	-4.18405	-1.73819	-2.63187
																																					12.6	-4.15025	-1.78616	-2.62364
																																					12.61	-4.09879	-1.82541	-2.60543
																																					12.62	-4.02833	-1.85585	-2.57681
																																					12.63	-3.93751	-1.87744	-2.53733
																																					12.64	-3.82505	-1.89014	-2.48652
																																					12.65	-3.68988	-1.894	-2.42401
																																					12.66	-3.5312	-1.88906	-2.34948
																																					12.67	-3.34861	-1.87544	-2.2628
																																					12.68	-3.14215	-1.85331	-2.16401
																																					12.69	-2.91242	-1.82291	-2.05336
																																					12.7	-2.66058	-1.78453	-1.93138
																																					12.71	-2.38842	-1.73857	-1.79888
																																					12.72	-2.09835	-1.68548	-1.65694
																																					12.73	-1.79336	-1.62583	-1.50695
																																					12.74	-1.47703	-1.56027	-1.35056
																																					12.75	-1.15341	-1.48954	-1.18971
																																					12.76	-0.82697	-1.41448	-1.02653
																																					12.77	-0.50253	-1.33601	-0.86338
																																					12.78	-0.18505	-1.25514	-0.70271
																																					12.79	0.12038	-1.17293	-0.54709
																																					12.8	0.40876	-1.09053	-0.39908
																																					12.81	0.67526	-1.0091	-0.26121
																																					12.82	0.91538	-0.92985	-0.1359
																																					12.83	1.12502	-0.85396	-0.02538
																																					12.84	1.30065	-0.78262	0.06832
																																					12.85	1.43934	-0.71697	0.14349
																																					12.86	1.53889	-0.65809	0.19872
																																					12.87	1.59781	-0.60698	0.23296
																																					12.88	1.61544	-0.56453	0.24558
																																					12.89	1.59185	-0.53151	0.23633
																																					12.9	1.52792	-0.50854	0.20535
																																					12.91	1.42525	-0.49612	0.15322
																																					12.92	1.28611	-0.49454	0.08086
																																					12.93	1.11337	-0.50397	-0.01044
																																					12.94	0.91044	-0.52435	-0.11907
																																					12.95	0.68114	-0.55551	-0.24316
																																					12.96	0.42959	-0.59706	-0.38063
																																					12.97	0.16017	-0.64848	-0.52919
																																					12.98	-0.12267	-0.70907	-0.68648
																																					12.99	-0.41445	-0.77803	-0.85004
																																					13	-0.71076	-0.85442	-1.01744
																																					13.01	-1.00739	-0.93719	-1.18625
																																					13.02	-1.30032	-1.02523	-1.35416
																																					13.03	-1.58587	-1.11734	-1.51895
																																					13.04	-1.86066	-1.21231	-1.67858
																																					13.05	-2.1217	-1.30889	-1.83118
																																					13.06	-2.36639	-1.40583	-1.97509
																																					13.07	-2.59253	-1.5019	-2.10884
																																					13.08	-2.79828	-1.59591	-2.2312
																																					13.09	-2.9822	-1.68671	-2.34113
																																					13.1	-3.14317	-1.77321	-2.4378
																																					13.11	-3.28042	-1.85442	-2.5206
																																					13.12	-3.39342	-1.9294	-2.58908
																																					13.13	-3.48194	-1.99731	-2.64294
																																					13.14	-3.54592	-2.05743	-2.68204
																																					13.15	-3.58551	-2.10909	-2.70638
																																					13.16	-3.60101	-2.15175	-2.71605
																																					13.17	-3.59285	-2.18496	-2.71122
																																					13.18	-3.56155	-2.20837	-2.69216
																																					13.19	-3.50775	-2.22171	-2.65918
																																					13.2	-3.43216	-2.2248	-2.61268
																																					13.21	-3.33559	-2.21756	-2.55305
																																					13.22	-3.2189	-2.19996	-2.48077
																																					13.23	-3.08305	-2.17208	-2.39633
																																					13.24	-2.92909	-2.13403	-2.30026
																																					13.25	-2.75815	-2.08602	-2.19313
																																					13.26	-2.57148	-2.02829	-2.07555
																																					13.27	-2.37039	-1.96114	-1.94818
																																					13.28	-2.15633	-1.88494	-1.8117
																																					13.29	-1.93084	-1.80007	-1.66684
																																					13.3	-1.69555	-1.70696	-1.51438
																																					13.31	-1.45217	-1.60608	-1.35515
																																					13.32	-1.2025	-1.49792	-1.19
																																					13.33	-0.94838	-1.38301	-1.01982
																																					13.34	-0.69168	-1.26189	-0.84554
																																					13.35	-0.43429	-1.1351	-0.6681
																																					13.36	-0.17807	-1.00323	-0.48845
																																					13.37	0.07517	-0.86684	-0.30755
																																					13.38	0.32367	-0.72654	-0.12635
																																					13.39	0.56582	-0.5829	0.05424
																																					13.4	0.8001	-0.43653	0.23331
																																					13.41	1.02516	-0.28801	0.41003
																																					13.42	1.23983	-0.13795	0.58359
																																					13.43	1.44311	0.01308	0.75327
																																					13.44	1.63422	0.16449	0.9184
																																					13.45	1.81259	0.31568	1.0784
																																					13.46	1.97785	0.46609	1.23275
																																					13.47	2.12985	0.61514	1.38104
																																					13.48	2.26862	0.76227	1.52291
																																					13.49	2.3944	0.9069	1.65811
																																					13.5	2.5076	1.0485	1.78646
																																					13.51	2.60879	1.1865	1.90785
																																					13.52	2.69869	1.32039	2.02224
																																					13.53	2.77812	1.44965	2.12968
																																					13.54	2.84803	1.57378	2.23027
																																					13.55	2.90942	1.69232	2.32415
																																					13.56	2.96339	1.80482	2.41153
																																					13.57	3.01107	1.9109	2.49268
																																					13.58	3.0536	2.0102	2.5679
																																					13.59	3.09217	2.10244	2.63752
																																					13.6	3.12796	2.18736	2.70193
																																					13.61	3.16213	2.26482	2.76154
																																					13.62	3.19582	2.33472	2.81678
																																					13.63	3.23014	2.39706	2.86813
																																					13.64	3.26616	2.45192	2.91605
																																					13.65	3.30487	2.49947	2.96105
																																					13.66	3.34719	2.53996	3.00363
																																					13.67	3.39397	2.57375	3.04427
																																					13.68	3.44592	2.60125	3.08346
																																					13.69	3.50364	2.62298	3.12165
																																					13.7	3.56758	2.6395	3.15927
																																					13.71	3.63802	2.65144	3.19667
																																					13.72	3.71505	2.65945	3.23416
																																					13.73	3.79854	2.66423	3.27194
																																					13.74	3.88812	2.66644	3.31013
																																					13.75	3.98317	2.66677	3.34874
																																					13.76	4.08281	2.66585	3.38764
																																					13.77	4.18588	2.66426	3.42658
																																					13.78	4.29093	2.66249	3.46514
																																					13.79	4.39623	2.66097	3.50278
																																					13.8	4.4998	2.65999	3.53878
																																					13.81	4.5994	2.65974	3.5723
																																					13.82	4.69255	2.66028	3.60233
																																					13.83	4.77664	2.66152	3.62775
																																					13.84	4.84887	2.66325	3.64734
																																					13.85	4.90639	2.66512	3.65975
																																					13.86	4.94633	2.66664	3.66362
																																					13.87	4.96587	2.66723	3.65754
																																					13.88	4.96229	2.66618	3.6401
																																					13.89	4.93309	2.6627	3.60994
																																					13.9	4.87603	2.65596	3.56577
																																					13.91	4.78921	2.64506	3.50643
																																					13.92	4.67111	2.62908	3.43092
																																					13.93	4.5207	2.60714	3.33841
																																					13.94	4.33746	2.57837	3.22829
																																					13.95	4.1214	2.54195	3.10024
																																					13.96	3.87313	2.49716	2.95416
																																					13.97	3.59381	2.44337	2.79026
																																					13.98	3.28521	2.38006	2.60904
																																					13.99	2.94964	2.30687	2.41131
																																					14	2.58994	2.22357	2.19814
																																					14.01	2.20943	2.13005	1.97091
																																					14.02	1.81182	2.0264	1.73121
																																					14.03	1.40116	1.91284	1.4809
																																					14.04	0.98175	1.78974	1.22201
																																					14.05	0.55806	1.65759	0.95671
																																					14.06	0.13458	1.51705	0.6873
																																					14.07	-0.2842	1.36884	0.41613
																																					14.08	-0.69396	1.21381	0.14557
																																					14.09	-1.09059	1.05289	-0.12206
																																					14.1	-1.47033	0.88705	-0.3845
																																					14.11	-1.82979	0.71732	-0.63963
																																					14.12	-2.16606	0.54473	-0.8855
																																					14.13	-2.47675	0.37035	-1.12035
																																					14.14	-2.76003	0.1952	-1.34267
																																					14.15	-3.01465	0.02031	-1.55118
																																					14.16	-3.23995	-0.15337	-1.74491
																																					14.17	-3.43587	-0.3249	-1.92316
																																					14.18	-3.60288	-0.49342	-2.08549
																																					14.19	-3.74202	-0.65815	-2.2318
																																					14.2	-3.85477	-0.81836	-2.36221
																																					14.21	-3.94305	-0.97339	-2.47711
																																					14.22	-4.00912	-1.12268	-2.57713
																																					14.23	-4.05551	-1.26574	-2.66307
																																					14.24	-4.08494	-1.40213	-2.73594
																																					14.25	-4.10026	-1.53153	-2.79683
																																					14.26	-4.1043	-1.65366	-2.84696
																																					14.27	-4.09988	-1.7683	-2.88759
																																					14.28	-4.08968	-1.87531	-2.91999
																																					14.29	-4.07614	-1.97462	-2.9454
																																					14.3	-4.06147	-2.0662	-2.96501
																																					14.31	-4.04755	-2.15006	-2.97989
																																					14.32	-4.03587	-2.22627	-2.99102
																																					14.33	-4.02754	-2.29495	-2.9992
																																					14.34	-4.02323	-2.35622	-3.00505
																																					14.35	-4.02315	-2.41028	-3.00902
																																					14.36	-4.0271	-2.45731	-3.01135
																																					14.37	-4.03441	-2.49751	-3.01207
																																					14.38	-4.04402	-2.53111	-3.011
																																					14.39	-4.05446	-2.55833	-3.00777
																																					14.4	-4.06394	-2.57936	-3.00181
																																					14.41	-4.07037	-2.59441	-2.9924
																																					14.42	-4.07139	-2.60365	-2.97865
																																					14.43	-4.06449	-2.60721	-2.95957
																																					14.44	-4.04705	-2.60519	-2.93406
																																					14.45	-4.01642	-2.59766	-2.90099
																																					14.46	-3.96997	-2.5846	-2.85919
																																					14.47	-3.9052	-2.56598	-2.80752
																																					14.48	-3.81983	-2.5417	-2.7449
																																					14.49	-3.71181	-2.51161	-2.67036
																																					14.5	-3.57948	-2.47551	-2.58306
																																					14.51	-3.42155	-2.43316	-2.48233
																																					14.52	-3.23723	-2.3843	-2.36773
																																					14.53	-3.02622	-2.32863	-2.23905
																																					14.54	-2.7888	-2.26586	-2.09634
																																					14.55	-2.52581	-2.1957	-1.93992
																																					14.56	-2.23871	-2.11791	-1.77044
																																					14.57	-1.92953	-2.03226	-1.58881
																																					14.58	-1.60088	-1.93862	-1.39627
																																					14.59	-1.2559	-1.83693	-1.19431
																																					14.6	-0.89823	-1.72723	-0.98471
																																					14.61	-0.53192	-1.60969	-0.76948
																																					14.62	-0.16138	-1.48461	-0.55084
																																					14.63	0.20874	-1.35243	-0.33116
																																					14.64	0.57362	-1.21375	-0.11294
																																					14.65	0.92843	-1.06931	0.10127
																																					14.66	1.26836	-0.92001	0.30889
																																					14.67	1.58883	-0.76689	0.50741
																																					14.68	1.88553	-0.61114	0.6944
																																					14.69	2.15455	-0.45404	0.8676
																																					14.7	2.3925	-0.29698	1.02497
																																					14.71	2.59655	-0.14143	1.1647
																																					14.72	2.76454	0.01111	1.28533
																																					14.73	2.89501	0.15912	1.38568
																																					14.74	2.98726	0.3011	1.46496
																																					14.75	3.04132	0.43561	1.52275
																																					14.76	3.05798	0.56127	1.55902
																																					14.77	3.03871	0.67685	1.57408
																																					14.78	2.98566	0.78122	1.56865
																																					14.79	2.90157	0.87344	1.54374
																																					14.8	2.78967	0.95275	1.5007
																																					14.81	2.65356	1.01859	1.44111
																																					14.82	2.49715	1.0706	1.36677
																																					14.83	2.3245	1.10864	1.27965
																																					14.84	2.1397	1.13279	1.1818
																																					14.85	1.94678	1.14331	1.07531
																																					14.86	1.74954	1.14065	0.96229
																																					14.87	1.55152	1.12545	0.84474
																																					14.88	1.35584	1.09847	0.72456
																																					14.89	1.16518	1.06061	0.60348
																																					14.9	0.98168	1.01284	0.48303
																																					14.91	0.80697	0.95621	0.36452
																																					14.92	0.64209	0.89179	0.24899
																																					14.93	0.48752	0.82065	0.13726
																																					14.94	0.34326	0.74385	0.02985
																																					14.95	0.20882	0.66238	-0.07294
																																					14.96	0.08328	0.57717	-0.17103
																																					14.97	-0.03455	0.48907	-0.26456
																																					14.98	-0.14614	0.39883	-0.35383
																																					14.99	-0.25308	0.3071	-0.43924
																																					15	-0.357	0.21441	-0.52132
																																					15.01	-0.45948	0.12122	-0.60062
																																					15.02	-0.56196	0.02789	-0.67766
																																					15.03	-0.66563	-0.06531	-0.75297
																																					15.04	-0.77142	-0.15815	-0.82695
																																					15.05	-0.87989	-0.25044	-0.8999
																																					15.06	-0.9912	-0.34203	-0.97199
																																					15.07	-1.10514	-0.43275	-1.0432
																																					15.08	-1.22104	-0.5224	-1.11335
																																					15.09	-1.33788	-0.61077	-1.18206
																																					15.1	-1.45425	-0.69757	-1.24877
																																					15.11	-1.56842	-0.78243	-1.31278
																																					15.12	-1.6784	-0.86493	-1.37319
																																					15.13	-1.782	-0.94453	-1.429
																																					15.14	-1.87692	-1.02063	-1.47911
																																					15.15	-1.96078	-1.09254	-1.52232
																																					15.16	-2.03124	-1.15947	-1.55743
																																					15.17	-2.08607	-1.22061	-1.58321
																																					15.18	-2.12318	-1.27507	-1.59849
																																					15.19	-2.14073	-1.32196	-1.60216
																																					15.2	-2.13712	-1.36037	-1.59322
																																					15.21	-2.11109	-1.38941	-1.57078
																																					15.22	-2.0617	-1.40823	-1.53413
																																					15.23	-1.98838	-1.41607	-1.48273
																																					15.24	-1.8909	-1.41223	-1.41622
																																					15.25	-1.76939	-1.39616	-1.33444
																																					15.26	-1.62432	-1.36739	-1.23744
																																					15.27	-1.45646	-1.32563	-1.12548
																																					15.28	-1.26688	-1.27076	-0.99901
																																					15.29	-1.05688	-1.20278	-0.85867
																																					15.3	-0.82801	-1.1219	-0.70527
																																					15.31	-0.58198	-1.02848	-0.5398
																																					15.32	-0.32065	-0.92304	-0.36339
																																					15.33	-0.04603	-0.80627	-0.17731
																																					15.34	0.23979	-0.67901	0.01706
																																					15.35	0.53466	-0.5422	0.21825
																																					15.36	0.83632	-0.39694	0.4247
																																					15.37	1.1425	-0.24439	0.63479
																																					15.38	1.45087	-0.08582	0.84683
																																					15.39	1.75906	0.07746	1.05913
																																					15.4	2.06465	0.24407	1.26995
																																					15.41	2.36518	0.41262	1.47754
																																					15.42	2.65818	0.5817	1.68015
																																					15.43	2.94111	0.74991	1.87605
																																					15.44	3.2114	0.91588	2.06353
																																					15.45	3.46647	1.07823	2.24091
																																					15.46	3.70374	1.23565	2.40655
																																					15.47	3.92061	1.38687	2.55887
																																					15.48	4.11455	1.53067	2.69638
																																					15.49	4.28308	1.6659	2.81765
																																					15.5	4.42382	1.79146	2.92136
																																					15.51	4.53455	1.90634	3.00633
																																					15.52	4.61324	2.00958	3.0715
																																					15.53	4.65807	2.10033	3.11594
																																					15.54	4.66752	2.1778	3.13893
																																					15.55	4.64038	2.2413	3.1399
																																					15.56	4.57584	2.29025	3.11851
																																					15.57	4.47345	2.32413	3.07461
																																					15.58	4.33323	2.34258	3.00827
																																					15.59	4.15564	2.34532	2.91982
																																					15.6	3.94163	2.33221	2.80978
																																					15.61	3.69261	2.30322	2.67895
																																					15.62	3.4105	2.25847	2.52834
																																					15.63	3.09767	2.19822	2.35918
																																					15.64	2.75692	2.12285	2.17294
																																					15.65	2.39146	2.03291	1.97127
																																					15.66	2.00488	1.92909	1.756
																																					15.67	1.60106	1.81221	1.52914
																																					15.68	1.18413	1.68323	1.29281
																																					15.69	0.75841	1.54325	1.04926
																																					15.7	0.32835	1.39348	0.80079
																																					15.71	-0.10158	1.23525	0.54975
																																					15.72	-0.52693	1.06997	0.29851
																																					15.73	-0.94337	0.89913	0.04941
																																					15.74	-1.34675	0.72429	-0.19529
																																					15.75	-1.73316	0.54704	-0.43339
																																					15.76	-2.09901	0.36897	-0.66284
																																					15.77	-2.44109	0.19169	-0.88174
																																					15.78	-2.75663	0.01677	-1.08836
																																					15.79	-3.04331	-0.15426	-1.28119
																																					15.8	-3.29934	-0.31996	-1.45893
																																					15.81	-3.52343	-0.47896	-1.62056
																																					15.82	-3.71487	-0.63002	-1.76527
																																					15.83	-3.87347	-0.77201	-1.89253
																																					15.84	-3.99958	-0.90395	-2.00208
																																					15.85	-4.09407	-1.02499	-2.0939
																																					15.86	-4.15829	-1.13447	-2.16825
																																					15.87	-4.19401	-1.23188	-2.2256
																																					15.88	-4.20341	-1.31687	-2.26665
																																					15.89	-4.18895	-1.38926	-2.29229
																																					15.9	-4.15334	-1.44905	-2.30356
																																					15.91	-4.09947	-1.49636	-2.30166
																																					15.92	-4.03027	-1.53149	-2.28785
																																					15.93	-3.94869	-1.55487	-2.26348
																																					15.94	-3.85755	-1.56702	-2.22989
																																					15.95	-3.75949	-1.56859	-2.18841
																																					15.96	-3.65687	-1.56032	-2.1403
																																					15.97	-3.55171	-1.543	-2.08673
																																					15.98	-3.44561	-1.51746	-2.0287
																																					15.99	-3.3397	-1.48457	-1.96707
																																					16	-3.23461	-1.4452	-1.90251
																																					16.01	-3.13044	-1.40021	-1.83545
																																					16.02	-3.02675	-1.3504	-1.76611
																																					16.03	-2.92259	-1.29654	-1.69448
																																					16.04	-2.81653	-1.23931	-1.62031
																																					16.05	-2.70671	-1.17933	-1.54316
																																					16.06	-2.59091	-1.11711	-1.46236
																																					16.07	-2.46664	-1.05304	-1.37712
																																					16.08	-2.33124	-0.98742	-1.28648
																																					16.09	-2.18201	-0.92043	-1.18943
																																					16.1	-2.01631	-0.85215	-1.08492
																																					16.11	-1.83168	-0.78253	-0.9719
																																					16.12	-1.62601	-0.71144	-0.84942
																																					16.13	-1.39758	-0.63868	-0.71663
																																					16.14	-1.14523	-0.56394	-0.57291
																																					16.15	-0.86845	-0.48691	-0.41781
																																					16.16	-0.56742	-0.40721	-0.25122
																																					16.17	-0.24309	-0.32446	-0.07331
																																					16.18	0.10279	-0.23832	0.1154
																																					16.19	0.46769	-0.14848	0.31402
																																					16.2	0.84828	-0.05467	0.52132
																																					16.21	1.24054	0.04326	0.73566
																																					16.22	1.63977	0.14537	0.95512
																																					16.23	2.04078	0.2516	1.17741
																																					16.24	2.43792	0.36172	1.40001
																																					16.25	2.82528	0.47539	1.62016
																																					16.26	3.19686	0.59209	1.83496
																																					16.27	3.54667	0.71115	2.04143
																																					16.28	3.86895	0.83174	2.23655
																																					16.29	4.15831	0.95291	2.41739
																																					16.3	4.40989	1.07354	2.58114
																																					16.31	4.61948	1.19243	2.72524
																																					16.32	4.78369	1.30829	2.84738
																																					16.33	4.89997	1.41976	2.94561
																																					16.34	4.96675	1.52544	3.01836
																																					16.35	4.98343	1.62396	3.06454
																																					16.36	4.95043	1.71394	3.08348
																																					16.37	4.86913	1.7941	3.07503
																																					16.38	4.74184	1.86322	3.03951
																																					16.39	4.57171	1.92024	2.97769
																																					16.4	4.36266	1.96423	2.89082
																																					16.41	4.11919	1.99442	2.78054
																																					16.42	3.84632	2.01025	2.64885
																																					16.43	3.54938	2.01137	2.49803
																																					16.44	3.23388	1.99761	2.33062
																																					16.45	2.90537	1.96905	2.1493
																																					16.46	2.56924	1.92594	1.95685
																																					16.47	2.23066	1.86877	1.75607
																																					16.48	1.89441	1.79821	1.5497
																																					16.49	1.56476	1.71507	1.34039
																																					16.5	1.24545	1.62036	1.13058
																																					16.51	0.9396	1.51518	0.92253
																																					16.52	0.64966	1.40075	0.71821
																																					16.53	0.37743	1.27834	0.51934
																																					16.54	0.1241	1.14929	0.32731
																																					16.55	-0.1098	1.01495	0.14322
																																					16.56	-0.32422	0.87666	-0.03214
																																					16.57	-0.51964	0.73573	-0.19824
																																					16.58	-0.69692	0.59342	-0.35483
																																					16.59	-0.8572	0.45091	-0.50188
																																					16.6	-1.00187	0.30931	-0.63956
																																					16.61	-1.13243	0.16962	-0.76817
																																					16.62	-1.25042	0.03276	-0.88813
																																					16.63	-1.35736	-0.10049	-0.99994
																																					16.64	-1.45463	-0.22942	-1.10411
																																					16.65	-1.54349	-0.35346	-1.20113
																																					16.66	-1.62499	-0.47212	-1.29148
																																					16.67	-1.69995	-0.58501	-1.37555
																																					16.68	-1.76895	-0.69182	-1.45364
																																					16.69	-1.83236	-0.79232	-1.52596
																																					16.7	-1.89028	-0.88636	-1.5926
																																					16.71	-1.94265	-0.97382	-1.65355
																																					16.72	-1.98921	-1.05464	-1.70869
																																					16.73	-2.02955	-1.12879	-1.75781
																																					16.74	-2.06316	-1.19628	-1.80063
																																					16.75	-2.08946	-1.25713	-1.83678
																																					16.76	-2.10782	-1.31139	-1.86588
																																					16.77	-2.11758	-1.35909	-1.88751
																																					16.78	-2.11812	-1.40029	-1.90124
																																					16.79	-2.10882	-1.43506	-1.90667
																																					16.8	-2.08912	-1.46345	-1.90342
																																					16.81	-2.05849	-1.48553	-1.89117
																																					16.82	-2.01646	-1.50135	-1.86964
																																					16.83	-1.96261	-1.51097	-1.83862
																																					16.84	-1.89656	-1.51447	-1.79797
																																					16.85	-1.81796	-1.51189	-1.74763
																																					16.86	-1.72651	-1.50332	-1.68759
																																					16.87	-1.62194	-1.48882	-1.61795
																																					16.88	-1.50401	-1.46846	-1.53885
																																					16.89	-1.37254	-1.44234	-1.4505
																																					16.9	-1.2274	-1.41053	-1.35319
																																					16.91	-1.06855	-1.37313	-1.24726
																																					16.92	-0.89605	-1.33027	-1.13311
																																					16.93	-0.71008	-1.28206	-1.01123
																																					16.94	-0.511	-1.22864	-0.88216
																																					16.95	-0.2994	-1.17018	-0.7465
																																					16.96	-0.07606	-1.10686	-0.60496
																																					16.97	0.15792	-1.03891	-0.4583
																																					16.98	0.40117	-0.96656	-0.30739
																																					16.99	0.65198	-0.89011	-0.1532
																																					17	0.90831	-0.80989	0.0032
																																					17.01	1.16777	-0.72627	0.16064
																																					17.02	1.42765	-0.63967	0.31785
																																					17.03	1.68494	-0.55059	0.47343
																																					17.04	1.93635	-0.45955	0.62592
																																					17.05	2.1784	-0.36715	0.77374
																																					17.06	2.40745	-0.27404	0.91528
																																					17.07	2.61979	-0.18093	1.04885
																																					17.08	2.81171	-0.08856	1.17278
																																					17.09	2.97965	0.00228	1.28538
																																					17.1	3.12022	0.09076	1.38502
																																					17.11	3.23034	0.17602	1.47017
																																					17.12	3.30734	0.25721	1.53939
																																					17.13	3.34903	0.33348	1.59144
																																					17.14	3.35377	0.40398	1.62525
																																					17.15	3.32055	0.46792	1.64001
																																					17.16	3.24904	0.52453	1.63515
																																					17.17	3.13959	0.57314	1.61042
																																					17.18	2.99329	0.61314	1.56587
																																					17.19	2.81191	0.64403	1.50186
																																					17.2	2.59788	0.66541	1.4191
																																					17.21	2.35425	0.67701	1.31862
																																					17.22	2.08463	0.67869	1.20174
																																					17.23	1.79306	0.67044	1.07008
																																					17.24	1.48395	0.6524	0.92552
																																					17.25	1.16196	0.62483	0.77013
																																					17.26	0.83189	0.58816	0.60619
																																					17.27	0.49852	0.54292	0.43605
																																					17.28	0.16655	0.48978	0.26218
																																					17.29	-0.15955	0.4295	0.08702
																																					17.3	-0.47563	0.36295	-0.08702
																																					17.31	-0.77798	0.29108	-0.25762
																																					17.32	-1.06334	0.21489	-0.42263
																																					17.33	-1.32903	0.13543	-0.58009
																																					17.34	-1.57297	0.05376	-0.72827
																																					17.35	-1.79367	-0.02905	-0.86571
																																					17.36	-1.99028	-0.11194	-0.99124
																																					17.37	-2.16253	-0.19392	-1.10401
																																					17.38	-2.31071	-0.27401	-1.20346
																																					17.39	-2.43562	-0.35132	-1.28934
																																					17.4	-2.53849	-0.42504	-1.36169
																																					17.41	-2.62094	-0.49446	-1.42082
																																					17.42	-2.68481	-0.55894	-1.46727
																																					17.43	-2.73216	-0.61798	-1.50178
																																					17.44	-2.76511	-0.67117	-1.52524
																																					17.45	-2.78577	-0.71819	-1.53865
																																					17.46	-2.79615	-0.75884	-1.54307
																																					17.47	-2.79807	-0.79301	-1.53958
																																					17.48	-2.79309	-0.82067	-1.5292
																																					17.49	-2.78246	-0.84189	-1.5129
																																					17.5	-2.76706	-0.85677	-1.49151
																																					17.51	-2.74736	-0.8655	-1.46572
																																					17.52	-2.72343	-0.86827	-1.43604
																																					17.53	-2.69492	-0.86532	-1.40278
																																					17.54	-2.66109	-0.8569	-1.36605
																																					17.55	-2.62081	-0.84325	-1.32575
																																					17.56	-2.57266	-0.82459	-1.28158
																																					17.57	-2.51493	-0.80113	-1.23305
																																					17.58	-2.44572	-0.77303	-1.17952
																																					17.59	-2.36301	-0.74042	-1.1202
																																					17.6	-2.26475	-0.70338	-1.05423
																																					17.61	-2.14891	-0.66194	-0.98068
																																					17.62	-2.01363	-0.61609	-0.89862
																																					17.63	-1.85725	-0.56574	-0.80713
																																					17.64	-1.67841	-0.51082	-0.70542
																																					17.65	-1.47615	-0.45116	-0.59278
																																					17.66	-1.24992	-0.38663	-0.46871
																																					17.67	-0.99972	-0.31704	-0.33289
																																					17.68	-0.72606	-0.24224	-0.18527
																																					17.69	-0.43004	-0.16206	-0.02605
																																					17.7	-0.11338	-0.07641	0.14425
																																					17.71	0.22165	0.01479	0.32484
																																					17.72	0.57214	0.11153	0.51459
																																					17.73	0.93466	0.21372	0.71207
																																					17.74	1.30526	0.32119	0.91558
																																					17.75	1.67953	0.43365	1.12312
																																					17.76	2.05271	0.55068	1.33245
																																					17.77	2.41972	0.67175	1.54113
																																					17.78	2.77528	0.7962	1.74655
																																					17.79	3.11403	0.92322	1.94598
																																					17.8	3.43062	1.05191	2.13663
																																					17.81	3.7198	1.18119	2.31568
																																					17.82	3.97658	1.30992	2.48037
																																					17.83	4.19632	1.43682	2.62804
																																					17.84	4.37479	1.56055	2.75618
																																					17.85	4.50835	1.67971	2.86248
																																					17.86	4.59396	1.79283	2.9449
																																					17.87	4.62932	1.89845	3.0017
																																					17.88	4.61286	1.99511	3.03148
																																					17.89	4.54386	2.08139	3.03322
																																					17.9	4.42242	2.15592	3.00629
																																					17.91	4.24949	2.21744	2.95048
																																					17.92	4.02688	2.26479	2.866
																																					17.93	3.75718	2.29697	2.7535
																																					17.94	3.44379	2.31314	2.61402
																																					17.95	3.0908	2.31262	2.44903
																																					17.96	2.70293	2.29495	2.26035
																																					17.97	2.28545	2.25988	2.05015
																																					17.98	1.84406	2.20739	1.82091
																																					17.99	1.38482	2.13765	1.57537
																																					18	0.91399	2.05109	1.31648
																																					18.01	0.43791	1.94833	1.04734
																																					18.02	-0.03706	1.83022	0.77116
																																					18.03	-0.50474	1.6978	0.49122
																																					18.04	-0.95918	1.55229	0.21075
																																					18.05	-1.3948	1.39506	-0.06704
																																					18.06	-1.80646	1.22763	-0.3391
																																					18.07	-2.18958	1.05163	-0.6025
																																					18.08	-2.54017	0.86879	-0.85457
																																					18.09	-2.85492	0.68086	-1.09285
																																					18.1	-3.13121	0.48966	-1.31519
																																					18.11	-3.36717	0.297	-1.51977
																																					18.12	-3.56167	0.10464	-1.70507
																																					18.13	-3.71429	-0.08567	-1.86994
																																					18.14	-3.82535	-0.27231	-2.0136
																																					18.15	-3.89582	-0.45372	-2.13561
																																					18.16	-3.92731	-0.62848	-2.23588
																																					18.17	-3.92198	-0.79531	-2.31467
																																					18.18	-3.88249	-0.95308	-2.37252
																																					18.19	-3.81189	-1.10084	-2.41028
																																					18.2	-3.71358	-1.23779	-2.42906
																																					18.21	-3.59117	-1.36332	-2.43017
																																					18.22	-3.44843	-1.47702	-2.4151
																																					18.23	-3.28918	-1.57863	-2.38548
																																					18.24	-3.11718	-1.66806	-2.34301
																																					18.25	-2.9361	-1.74541	-2.28948
																																					18.26	-2.74938	-1.81089	-2.22664
																																					18.27	-2.56021	-1.86488	-2.15624
																																					18.28	-2.37144	-1.90786	-2.07992
																																					18.29	-2.18555	-1.94041	-1.99924
																																					18.3	-2.00457	-1.96319	-1.91561
																																					18.31	-1.83013	-1.97691	-1.83026
																																					18.32	-1.66336	-1.98234	-1.74426
																																					18.33	-1.50495	-1.98024	-1.65847
																																					18.34	-1.35514	-1.97139	-1.57354
																																					18.35	-1.21376	-1.95651	-1.48993
																																					18.36	-1.08024	-1.9363	-1.40789
																																					18.37	-0.95369	-1.91142	-1.32748
																																					18.38	-0.83294	-1.88242	-1.24859
																																					18.39	-0.71657	-1.8498	-1.17098
																																					18.4	-0.60306	-1.81396	-1.09425
																																					18.41	-0.49079	-1.77521	-1.01794
																																					18.42	-0.37815	-1.73378	-0.94152
																																					18.43	-0.26358	-1.6898	-0.86442
																																					18.44	-0.14569	-1.64333	-0.78609
																																					18.45	-0.02328	-1.59434	-0.70601
																																					18.46	0.10459	-1.54276	-0.62374
																																					18.47	0.23852	-1.48847	-0.53892
																																					18.48	0.37879	-1.43131	-0.45133
																																					18.49	0.52529	-1.37114	-0.36088
																																					18.5	0.67753	-1.30777	-0.26765
																																					18.51	0.83461	-1.2411	-0.17186
																																					18.52	0.99527	-1.17103	-0.07395
																																					18.53	1.15787	-1.09752	0.02552
																																					18.54	1.32048	-1.02062	0.12579
																																					18.55	1.48085	-0.94044	0.22596
																																					18.56	1.63654	-0.8572	0.32501
																																					18.57	1.78493	-0.77123	0.42178
																																					18.58	1.92331	-0.68292	0.51503
																																					18.59	2.04893	-0.5928	0.60348
																																					18.6	2.15907	-0.50147	0.68578
																																					18.61	2.25111	-0.40964	0.7606
																																					18.62	2.3226	-0.31808	0.82664
																																					18.63	2.37128	-0.22763	0.88263
																																					18.64	2.39518	-0.13919	0.92741
																																					18.65	2.3926	-0.05368	0.95992
																																					18.66	2.36219	0.02796	0.9792
																																					18.67	2.30297	0.10479	0.98449
																																					18.68	2.2143	0.17592	0.97514
																																					18.69	2.09593	0.24047	0.95069
																																					18.7	1.94797	0.29763	0.91089
																																					18.71	1.77091	0.34667	0.85563
																																					18.72	1.56555	0.38696	0.78502
																																					18.73	1.33308	0.41795	0.69935
																																					18.74	1.07494	0.43921	0.59907
																																					18.75	0.79292	0.45044	0.48485
																																					18.76	0.48906	0.45144	0.35751
																																					18.77	0.16566	0.44217	0.21802
																																					18.78	-0.17472	0.42267	0.06756
																																					18.79	-0.52928	0.39314	-0.0926
																																					18.8	-0.895	0.35389	-0.26098
																																					18.81	-1.26863	0.30534	-0.436
																																					18.82	-1.64669	0.24802	-0.61593
																																					18.83	-2.02547	0.18257	-0.79892
																																					18.84	-2.40107	0.10971	-0.98299
																																					18.85	-2.76936	0.03026	-1.16605
																																					18.86	-3.12601	-0.05487	-1.34592
																																					18.87	-3.46655	-0.14472	-1.5203
																																					18.88	-3.78632	-0.23824	-1.68685
																																					18.89	-4.08058	-0.33433	-1.84315
																																					18.9	-4.34453	-0.43183	-1.98674
																																					18.91	-4.57336	-0.52954	-2.11517
																																					18.92	-4.76236	-0.6262	-2.226
																																					18.93	-4.90697	-0.72054	-2.31684
																																					18.94	-5.00288	-0.81123	-2.38539
																																					18.95	-5.04618	-0.89695	-2.42952
																																					18.96	-5.03338	-0.97636	-2.44723
																																					18.97	-4.96161	-1.04811	-2.43678
																																					18.98	-4.82866	-1.11088	-2.3967
																																					18.99	-4.63315	-1.16336	-2.32582
																																					19	-4.37454	-1.20432	-2.22337
																																					19.01	-4.0533	-1.23255	-2.08896
																																					19.02	-3.67091	-1.24694	-1.92265
																																					19.03	-3.22993	-1.24648	-1.72496
																																					19.04	-2.734	-1.23029	-1.49692
																																					19.05	-2.18786	-1.19761	-1.24005
																																					19.06	-1.59727	-1.14785	-0.95637
																																					19.07	-0.969	-1.08061	-0.6484
																																					19.08	-0.31067	-0.99567	-0.31913
																																					19.09	0.36933	-0.89306	0.02803
																																					19.1	1.06199	-0.77299	0.38926
																																					19.11	1.75787	-0.63595	0.76044
																																					19.12	2.44727	-0.48263	1.13715
																																					19.13	3.12043	-0.314	1.51482
																																					19.14	3.76777	-0.13125	1.88874
																																					19.15	4.38003	0.06421	2.25423
																																					19.16	4.94856	0.27072	2.60664
																																					19.17	5.46543	0.48645	2.94151
																																					19.18	5.92366	0.70938	3.25462
																																					19.19	6.31737	0.93735	3.54212
																																					19.2	6.64186	1.16806	3.80053
																																					19.21	6.89378	1.39916	4.02689
																																					19.22	7.07111	1.62821	4.21875
																																					19.23	7.17325	1.8528	4.37428
																																					19.24	7.20099	2.07052	4.49223
																																					19.25	7.15645	2.27905	4.57199
																																					19.26	7.04301	2.47615	4.6136
																																					19.27	6.86521	2.65974	4.61768
																																					19.28	6.62859	2.82792	4.58547
																																					19.29	6.33954	2.97898	4.51873
																																					19.3	6.00513	3.11145	4.41971
																																					19.31	5.63289	3.22411	4.29111
																																					19.32	5.23064	3.31602	4.13593
																																					19.33	4.80629	3.3865	3.95748
																																					19.34	4.36762	3.43518	3.75923
																																					19.35	3.92214	3.46196	3.54476
																																					19.36	3.47689	3.46701	3.31767
																																					19.37	3.03834	3.45078	3.08148
																																					19.38	2.61221	3.41397	2.83957
																																					19.39	2.20346	3.35751	2.59512
																																					19.4	1.81614	3.28253	2.35105
																																					19.41	1.45344	3.19033	2.10995
																																					19.42	1.11762	3.08238	1.87408
																																					19.43	0.81007	2.96024	1.64532
																																					19.44	0.53134	2.82557	1.42516
																																					19.45	0.28124	2.68006	1.21472
																																					19.46	0.05887	2.52542	1.01476
																																					19.47	-0.1372	2.36338	0.82568
																																					19.48	-0.30888	2.19558	0.64757
																																					19.49	-0.45841	2.02361	0.48025
																																					19.5	-0.58823	1.84899	0.3233
																																					19.51	-0.70089	1.67311	0.17613
																																					19.52	-0.79892	1.49723	0.03804
																																					19.53	-0.88472	1.32251	-0.09178
																																					19.54	-0.96051	1.14994	-0.21415
																																					19.55	-1.02819	0.98037	-0.32987
																																					19.56	-1.08935	0.81453	-0.43967
																																					19.57	-1.14522	0.65301	-0.54421
																																					19.58	-1.19662	0.49627	-0.644
																																					19.59	-1.24398	0.34464	-0.73942
																																					19.6	-1.28738	0.19838	-0.83069
																																					19.61	-1.32652	0.05765	-0.91787
																																					19.62	-1.36086	-0.07747	-1.00087
																																					19.63	-1.38958	-0.20693	-1.07946
																																					19.64	-1.41173	-0.33074	-1.15328
																																					19.65	-1.42624	-0.44893	-1.22187
																																					19.66	-1.43203	-0.56154	-1.28471
																																					19.67	-1.42809	-0.66859	-1.34125
																																					19.68	-1.41351	-0.77012	-1.39093
																																					19.69	-1.3876	-0.86613	-1.43324
																																					19.7	-1.34992	-0.95662	-1.46771
																																					19.71	-1.30033	-1.04155	-1.494
																																					19.72	-1.23902	-1.12087	-1.51189
																																					19.73	-1.16655	-1.19451	-1.52132
																																					19.74	-1.08385	-1.26239	-1.5224
																																					19.75	-0.99224	-1.32443	-1.51542
																																					19.76	-0.89334	-1.38055	-1.50086
																																					19.77	-0.78915	-1.4307	-1.4794
																																					19.78	-0.68192	-1.47485	-1.4519
																																					19.79	-0.57413	-1.51301	-1.41937
																																					19.8	-0.46842	-1.54523	-1.38299
																																					19.81	-0.36756	-1.57162	-1.34405
																																					19.82	-0.27431	-1.59237	-1.30393
																																					19.83	-0.19142	-1.60772	-1.26408
																																					19.84	-0.12151	-1.61799	-1.22595
																																					19.85	-0.06701	-1.62358	-1.191
																																					19.86	-0.03011	-1.62494	-1.16063
																																					19.87	-0.01269	-1.62261	-1.13617
																																					19.88	-0.01627	-1.61718	-1.11881
																																					19.89	-0.04198	-1.60929	-1.10961
																																					19.9	-0.09052	-1.59962	-1.10945
																																					19.91	-0.16217	-1.58888	-1.11905
																																					19.92	-0.25676	-1.57778	-1.13887
																																					19.93	-0.37367	-1.56705	-1.16921
																																					19.94	-0.5119	-1.55738	-1.2101
																																					19.95	-0.67002	-1.54945	-1.26141
																																					19.96	-0.84631	-1.54388	-1.32274
																																					19.97	-1.03871	-1.54123	-1.39352
																																					19.98	-1.24491	-1.54198	-1.47301
[truncated: 26,602 more rows]

## Sheet: Fig4
Fig.4a						Fig.4b																										Fig.4c
	TiO2_Rutile	FeTiO3	Ti-Fe2O3	SnTi-Fe2O3		4815.8	0.12147	0.05899	0.09799	0.05474	0.05055	0.03891	0.11138	0.01985	0.05635	0.08679	-0.01915	0.015	0.07303	0.04963	0.05108	0.08524	0.06247	0.04629	0.03669	0.03988	0.07252	0.06194	0.073	0.06138		0	0.02367	0.06019	0.06008	0.06203	0.06077	0.05995	0.05962	0.05751	0.05851	0.06057	0.05881	0.05536	0.05376	0.05766	0.0562	0.05669	0.05593
4822.61	0.02155	0.01066	0.02373	0.0657		4816.05	0.09279	0.13672	0.10853	0.07472	0.06462	0.08401	0.13568	0.03284	0.08501	0.10313	-0.01909	0.01761	0.10372	0.04348	0.04987	0.0775	0.10575	0.08709	0.06551	0.06959	0.08278	0.06727	0.08621	0.11092		0.03068	0.02332	0.05896	0.05879	0.06078	0.05937	0.0585	0.0582	0.05611	0.05708	0.05914	0.0575	0.05399	0.05239	0.05627	0.05482	0.05535	0.05459
4822.82	0.02059	0.01109	0.02631	0.06069		4816.27	0.11498	0.11428	0.10547	0.08936	0.07167	0.09654	0.12269	0.04161	0.10419	0.098	-0.02222	0.02553	0.07186	0.05996	0.05784	0.06932	0.11196	0.06413	0.04197	0.08686	0.08593	0.08547	0.07932	0.10656		0.06136	0.02228	0.05535	0.05503	0.05711	0.05529	0.05427	0.05404	0.05203	0.05286	0.05494	0.05363	0.04996	0.04838	0.05221	0.05076	0.0514	0.05067
4823.05	0.01711	0.01099	0.02483	0.06461		4816.51	0.10289	0.12532	0.1237	0.10006	0.08847	0.07998	0.11948	0.03832	0.10639	0.09638	-0.01667	0.04388	0.07706	0.07408	0.05311	0.05563	0.09835	0.09279	0.03192	0.08994	0.09709	0.08863	0.0899	0.07805		0.09204	0.02057	0.0497	0.04913	0.05125	0.04888	0.04767	0.04744	0.04553	0.04615	0.04823	0.04742	0.04355	0.04197	0.04573	0.04429	0.04509	0.04442
4823.25	0.01809	0.01097	0.02175	0.06173		4816.71	0.1073	0.10753	0.10554	0.08077	0.06764	0.06279	0.1315	0.0437	0.0858	0.09089	-0.00464	0.04552	0.06799	0.06095	0.07647	0.06979	0.10372	0.07783	0.05826	0.08168	0.08651	0.07867	0.09976	0.08801		0.12272	0.01827	0.04258	0.04173	0.04364	0.04085	0.03946	0.039	0.03712	0.03749	0.03955	0.03923	0.03525	0.03367	0.03732	0.0359	0.03686	0.03633
4823.51	0.01989	0.01086	0.02419	0.05765		4816.95	0.13643	0.05427	0.11631	0.05284	0.05446	0.09437	0.12705	0.03192	0.07739	0.0808	0.01266	0.03578	0.07346	0.05569	0.05018	0.08788	0.10377	0.07087	0.05421	0.0774	0.07467	0.0841	0.07068	0.09093		0.1534	0.0156	0.0351	0.03402	0.03503	0.03254	0.0312	0.02982	0.02779	0.02788	0.02982	0.02966	0.02603	0.02441	0.0279	0.02652	0.0275	0.0273
4823.73	0.0175	0.01069	0.02256	0.06007		4817.14	0.14329	0.09616	0.08974	0.06608	0.07234	0.0998	0.12664	0.05317	0.05692	0.08899	0.01701	0.01937	0.09326	0.0568	0.05354	0.08563	0.09055	0.07488	0.04139	0.08867	0.08508	0.07177	0.08175	0.08339		0.18408	0.01308	0.02923	0.0282	0.02691	0.02658	0.02592	0.02236	0.01977	0.01971	0.02117	0.01996	0.01814	0.01655	0.01952	0.0183	0.0188	0.01937
4823.98	0.02153	0.01095	0.02194	0.06137		4817.38	0.11547	0.1034	0.08186	0.09532	0.08314	0.08696	0.11862	0.04172	0.06663	0.08978	0.00505	0.02655	0.09068	0.05614	0.05738	0.09054	0.08001	0.08534	0.03148	0.08575	0.08583	0.07523	0.08908	0.08139		0.21476	0.01176	0.02783	0.0274	0.02228	0.02669	0.02744	0.0213	0.01815	0.01834	0.01855	0.01387	0.01695	0.01592	0.01719	0.01661	0.01555	0.01733
4824.18	0.02163	0.01199	0.02363	0.06752		4817.57	0.09521	0.11623	0.08327	0.09319	0.04923	0.0877	0.12106	0.02397	0.08251	0.07606	0.01768	0.03168	0.06125	0.05536	0.06205	0.08377	0.09464	0.06962	0.05121	0.0719	0.10108	0.08705	0.08446	0.07547		0.24544	0.01283	0.03212	0.03257	0.02445	0.03326	0.0352	0.02799	0.02493	0.02554	0.02481	0.01758	0.0241	0.02368	0.02356	0.02358	0.02139	0.02354
4824.42	0.01765	0.0114	0.02368	0.06633		4817.82	0.12238	0.11539	0.09832	0.07561	0.04514	0.08355	0.1101	0.0318	0.07116	0.07968	0.02568	0.01909	0.05673	0.05408	0.07043	0.07033	0.11698	0.08415	0.0419	0.05774	0.07092	0.10276	0.06844	0.07999		0.27612	0.01622	0.04	0.0411	0.03198	0.04289	0.04546	0.03802	0.03505	0.03594	0.03499	0.02712	0.03419	0.03396	0.0335	0.03371	0.03115	0.03322
4824.61	0.01992	0.01079	0.02164	0.05413		4818.04	0.14698	0.08439	0.09674	0.06707	0.05218	0.07175	0.12137	0.03045	0.0642	0.08161	0.012	0.02268	0.06957	0.0756	0.06923	0.07624	0.10186	0.08248	0.03284	0.07234	0.07978	0.11237	0.06257	0.09727		0.3068	0.02083	0.04886	0.05035	0.04124	0.05279	0.05562	0.0482	0.04519	0.04623	0.0454	0.03736	0.04412	0.04387	0.04352	0.04371	0.04108	0.04303
4824.86	0.02074	0.01141	0.02492	0.06		4818.29	0.1091	0.10104	0.08143	0.0706	0.05346	0.07763	0.12902	0.02988	0.07328	0.07858	0.03286	0.0324	0.07269	0.05408	0.06833	0.07286	0.10753	0.09138	0.04902	0.06135	0.08185	0.08257	0.09616	0.10008		0.33748	0.02573	0.05702	0.05866	0.05008	0.06139	0.06425	0.05697	0.05391	0.05498	0.05442	0.04651	0.05254	0.05218	0.0521	0.0522	0.04966	0.0515
4825.05	0.02136	0.01096	0.02358	0.05699		4818.5	0.09252	0.11811	0.09485	0.07056	0.07069	0.08252	0.12155	0.02279	0.06797	0.08249	0.02683	0.02768	0.05972	0.04561	0.06253	0.07275	0.10458	0.07024	0.04417	0.0654	0.07729	0.07365	0.08942	0.0769		0.36816	0.03029	0.06343	0.06505	0.05732	0.06775	0.07045	0.06342	0.06033	0.06132	0.06112	0.05366	0.05864	0.05814	0.05841	0.05837	0.05605	0.05779
4825.3	0.01568	0.01118	0.0229	0.06018		4818.73	0.12665	0.09324	0.09235	0.07809	0.08496	0.06928	0.12137	0.03316	0.06701	0.07731	0.01272	0.01654	0.05438	0.06011	0.05591	0.08217	0.12008	0.0659	0.04579	0.06514	0.07739	0.09647	0.09066	0.07998		0.39884	0.03401	0.06739	0.06886	0.06221	0.07127	0.07367	0.06696	0.06388	0.0647	0.06491	0.05819	0.06189	0.06122	0.06185	0.06166	0.05968	0.06132
4825.52	0.01657	0.01091	0.02146	0.05312		4818.94	0.12984	0.09347	0.0772	0.07396	0.06045	0.08924	0.11809	0.03012	0.05585	0.07897	0.02108	0.02436	0.05868	0.06044	0.04835	0.08323	0.11982	0.05791	0.06297	0.07727	0.06091	0.09919	0.05785	0.09545		0.42951	0.03652	0.06851	0.06973	0.06421	0.07164	0.07369	0.06725	0.06423	0.06479	0.06541	0.05968	0.06196	0.06114	0.06208	0.06175	0.06017	0.06175
4825.78	0.01626	0.01085	0.02065	0.05297		4819.16	0.09367	0.08891	0.07874	0.06213	0.03992	0.05118	0.0978	0.01998	0.05372	0.077	0.02419	0.01167	0.07027	0.0554	0.05212	0.08969	0.13078	0.07488	0.03771	0.09793	0.08843	0.06847	0.05408	0.08368		0.46019	0.03757	0.06668	0.06761	0.06304	0.06892	0.07069	0.06425	0.06129	0.06156	0.06251	0.05786	0.05881	0.05789	0.059	0.05857	0.05738	0.05897
4825.98	0.01889	0.01088	0.02261	0.05969		4819.37	0.09359	0.09339	0.11697	0.07015	0.05484	0.07989	0.12276	0.03183	0.05894	0.08805	0.01418	0.02878	0.08573	0.08259	0.07182	0.07828	0.09618	0.07283	0.06104	0.08834	0.07788	0.05642	0.093	0.075		0.49087	0.03701	0.06221	0.06291	0.05863	0.06368	0.06545	0.05838	0.05541	0.05541	0.05647	0.05267	0.05279	0.05187	0.05287	0.05245	0.05148	0.05326
4826.22	0.0156	0.0097	0.02028	0.05142		4819.61	0.13434	0.09742	0.13053	0.0771	0.07132	0.08038	0.12606	0.02354	0.08043	0.0902	0.04022	0.0252	0.06309	0.06159	0.05345	0.0604	0.10277	0.07354	0.03055	0.06493	0.08258	0.08751	0.08339	0.07837		0.52155	0.03491	0.05605	0.05677	0.05129	0.05735	0.05975	0.05084	0.04763	0.04752	0.04822	0.04443	0.04499	0.04433	0.04461	0.04446	0.04319	0.04556
4826.42	0.0097	0.01115	0.0201	0.0579		4819.84	0.0989	0.09318	0.09123	0.06596	0.05609	0.06374	0.11409	0.02686	0.1001	0.08837	0.03658	0.02838	0.06779	0.05616	0.0599	0.06215	0.10032	0.06055	0.03467	0.06762	0.07942	0.07457	0.05929	0.06266		0.55223	0.03157	0.05032	0.05154	0.04201	0.05276	0.05675	0.04438	0.04051	0.0407	0.04015	0.03413	0.0381	0.03823	0.03665	0.03727	0.03454	0.03831
4826.65	0.01556	0.01153	0.02033	0.06146		4820.08	0.1214	0.10699	0.11084	0.05836	0.04803	0.08623	0.10683	0.02049	0.08346	0.09209	0.03937	0.0191	0.04938	0.05362	0.07934	0.07569	0.09336	0.05919	0.03622	0.06153	0.07411	0.0802	0.08308	0.07824		0.58291	0.02774	0.04858	0.05092	0.03349	0.0539	0.06019	0.04374	0.03901	0.04005	0.03726	0.02504	0.03724	0.03871	0.0342	0.03617	0.03055	0.03638
4826.86	0.01601	0.01109	0.0223	0.04874		4820.31	0.12142	0.072	0.0964	0.065	0.08016	0.08035	0.12229	0.03156	0.08926	0.07969	0.01864	0.02764	0.04602	0.04809	0.08578	0.07991	0.10226	0.06193	0.05322	0.08077	0.08408	0.09384	0.06532	0.09587		0.61359	0.02473	0.05422	0.0579	0.03164	0.06312	0.07148	0.05237	0.04715	0.04911	0.0445	0.02561	0.04606	0.04868	0.04204	0.04508	0.03709	0.04412
4827.08	0.01146	0.0112	0.01957	0.05396		4820.52	0.11263	0.06611	0.07304	0.07149	0.06029	0.08296	0.10139	0.05806	0.0738	0.06169	0.03715	0.03255	0.05165	0.05871	0.06588	0.07519	0.09266	0.05441	0.03875	0.0609	0.07086	0.09277	0.06949	0.08455		0.64427	0.02427	0.0671	0.07183	0.0408	0.07898	0.08877	0.06844	0.06303	0.06554	0.06026	0.03877	0.06213	0.06539	0.05786	0.06139	0.05233	0.05964
4827.32	0.01445	0.01151	0.02242	0.05317		4820.74	0.08435	0.11803	0.12381	0.0769	0.0403	0.0847	0.09529	0.02878	0.09255	0.05393	0.01741	0.01338	0.05758	0.07316	0.05744	0.07837	0.09142	0.02852	0.02652	0.07379	0.06385	0.06294	0.06517	0.07938		0.67495	0.0271	0.08447	0.08991	0.0572	0.09851	0.10922	0.08832	0.08275	0.08548	0.08022	0.05766	0.08161	0.08524	0.07733	0.08112	0.0715	0.07898
4827.56	0.01562	0.01107	0.02137	0.04875		4820.95	0.11557	0.11355	0.10323	0.06943	0.06447	0.07429	0.11768	0.01061	0.06013	0.05864	0.01734	0.02421	0.04233	0.07444	0.07593	0.0765	0.08844	0.03942	0.03204	0.09937	0.06983	0.03368	0.06749	0.06026		0.70563	0.03208	0.10356	0.10947	0.07635	0.11914	0.13039	0.1093	0.10361	0.10634	0.10146	0.07829	0.10195	0.10584	0.09773	0.10169	0.09174	0.09945
4827.79	0.01186	0.01131	0.01998	0.0494		4821.18	0.11794	0.07411	0.06925	0.05395	0.07992	0.04699	0.10786	0.0134	0.05349	0.0493	0.01247	0.02374	0.03906	0.04913	0.0733	0.07193	0.07895	0.06035	0.03095	0.06725	0.06883	0.08263	0.06269	0.07559		0.73631	0.03745	0.12222	0.12842	0.09568	0.13887	0.15036	0.12946	0.12378	0.12632	0.12212	0.09881	0.12142	0.12552	0.11728	0.12139	0.11131	0.11925
4827.99	0.01176	0.01124	0.01922	0.05231		4821.39	0.08828	0.11981	0.07589	0.0464	0.04772	0.05904	0.10418	0.02849	0.03501	0.05314	0.02268	0.02649	0.0503	0.02548	0.07678	0.07081	0.07896	0.04315	0.01562	0.07077	0.05473	0.09013	0.06549	0.05877		0.76699	0.04176	0.13872	0.1451	0.11355	0.15611	0.16754	0.14734	0.14187	0.14406	0.14078	0.118	0.1387	0.14296	0.13465	0.13888	0.12893	0.13698
4828.22	0.01921	0.01036	0.02099	0.05496		4821.64	0.0811	0.05458	0.07815	0.02835	0.01823	0.07456	0.0711	0.01476	0.03955	0.06675	-0.00274	0.01232	0.04078	0.03027	0.06927	0.04864	0.0772	0.02906	0.009	0.04667	0.02238	0.04274	0.05366	0.05249		0.79767	0.0441	0.1516	0.1581	0.1287	0.16954	0.18064	0.16176	0.15681	0.15851	0.15639	0.13492	0.15277	0.15713	0.14881	0.15314	0.1436	0.15155
4828.42	0.02243	0.00993	0.02063	0.05279		4821.86	0.04767	0.01691	0.0409	0.01352	0.01231	0.02026	0.03424	-0.02066	0.01084	0.04942	-0.02043	-0.00967	0.00229	0.01482	0.03127	0.02962	0.04133	-0.00565	-0.01037	-0.00145	0.01918	0.01619	-0.00123	0.02645		0.82835	0.04432	0.15967	0.16629	0.14019	0.17818	0.1887	0.1719	0.16786	0.169	0.1682	0.149	0.16295	0.16736	0.15905	0.16346	0.15465	0.16216
4828.66	0.01671	0.01044	0.02223	0.05934		4822.1	0.09635	0.08682	0.07642	0.04835	0.04589	0.01761	0.08768	0.01497	0.03949	0.03047	0.00485	0.02478	0.03787	0.01607	0.05201	0.06	0.05353	0.03507	0.00585	0.08475	0.05533	0.06526	0.03748	0.03819		0.85903	0.04371	0.16207	0.16896	0.14749	0.18151	0.19124	0.17743	0.1748	0.17537	0.17599	0.1601	0.16906	0.17343	0.16518	0.16965	0.1619	0.16847
4828.86	0.01512	0.01019	0.02189	0.05526		4822.3	0.13059	0.11216	0.07803	0.06711	0.05988	0.07591	0.12892	0.01018	0.04217	0.04857	0.02041	0.02864	0.07846	0.05007	0.08104	0.08667	0.07774	0.05903	0.02641	0.09063	0.05111	0.07963	0.07023	0.07124		0.88971	0.04623	0.15849	0.16599	0.15072	0.17969	0.18852	0.17874	0.17811	0.17824	0.18024	0.16874	0.1717	0.1759	0.16775	0.17225	0.16589	0.17085
4829.12	0.01726	0.01007	0.02022	0.05339		4822.54	0.0981	0.08956	0.09948	0.06043	0.04993	0.08314	0.13664	0.01288	0.05214	0.07191	0.0221	0.02873	0.06714	0.07125	0.05681	0.07142	0.07664	0.05849	0.0407	0.06145	0.04921	0.06791	0.07915	0.108		0.92039	0.05765	0.14956	0.15827	0.15105	0.17399	0.18193	0.17737	0.17939	0.17937	0.18247	0.17634	0.17259	0.17641	0.16845	0.17291	0.16827	0.1707
4829.34	0.01459	0.01049	0.01731	0.0429		4822.73	0.07949	0.10709	0.10657	0.06367	0.04567	0.05114	0.13197	0.03688	0.04408	0.06511	0.03977	0.02694	0.05764	0.07011	0.0444	0.06223	0.05474	0.04067	0.02569	0.07676	0.07741	0.08507	0.06319	0.08112		0.95107	0.0808	0.13767	0.14851	0.15115	0.16749	0.17469	0.17647	0.18165	0.182	0.18559	0.18539	0.17493	0.17808	0.17049	0.1748	0.17204	0.17097
4829.59	0.01213	0.01128	0.02135	0.0629		4822.98	0.08871	0.0758	0.07974	0.05868	0.03248	0.09428	0.09846	0.03713	0.06206	0.05886	0.00028308	0.02118	0.07292	0.03614	0.0616	0.07258	0.08582	0.07575	0.04362	0.09284	0.08217	0.0829	0.07738	0.07196		0.98175	0.1149	0.1284	0.14235	0.1556	0.16565	0.17248	0.18094	0.18932	0.19068	0.19381	0.19925	0.18332	0.1855	0.17856	0.18251	0.18151	0.17622
4829.79	0.01535	0.00999	0.02042	0.05062		4823.17	0.09237	0.07777	0.08178	0.05785	0.04117	0.08056	0.09988	0.01916	0.03716	0.06861	0.00374	0.02016	0.06046	0.04087	0.07242	0.08083	0.07661	0.06625	0.03768	0.06438	0.08241	0.06331	0.07273	0.05963		1.01243	0.15854	0.13119	0.14827	0.16996	0.17561	0.18253	0.19637	0.20718	0.21008	0.2117	0.22132	0.20246	0.20348	0.19746	0.20087	0.20111	0.1917
4830.03	0.01477	0.00971	0.01822	0.04531		4823.42	0.08264	0.07659	0.10442	0.07379	0.0644	0.06438	0.10828	0.03349	0.0524	0.06856	0.00533	0.01532	0.06628	0.0729	0.07978	0.07394	0.07578	0.0691	0.03018	0.07711	0.07276	0.07664	0.05948	0.08005		1.04311	0.21055	0.15448	0.17313	0.19826	0.20261	0.21004	0.22645	0.23832	0.24296	0.24235	0.25393	0.23512	0.23501	0.23004	0.23281	0.23352	0.22102
4830.23	0.01022	0.00954	0.02045	0.04399		4823.64	0.10374	0.09326	0.07042	0.0703	0.03858	0.07827	0.10548	0.03378	0.06334	0.06011	-0.000454851	-0.00595	0.06971	0.0545	0.05597	0.0646	0.07957	0.03992	0.02702	0.07159	0.06463	0.09224	0.07385	0.08136		1.07379	0.26984	0.19852	0.21721	0.24111	0.24695	0.25513	0.27142	0.28304	0.28926	0.28626	0.29767	0.28121	0.28021	0.27617	0.27836	0.27885	0.26462
4830.47	0.02019	0.00918	0.01956	0.05212		4823.89	0.08099	0.0902	0.07086	0.06437	0.0517	0.08178	0.10966	0.04029	0.0411	0.06125	0.0037	0.0036	0.04111	0.04434	0.06155	0.07571	0.08155	0.05356	0.03872	0.07087	0.0276	0.0733	0.08003	0.05697		1.10447	0.33524	0.25827	0.2764	0.29658	0.30546	0.31446	0.32899	0.33954	0.347	0.34185	0.35159	0.33872	0.33709	0.33381	0.33553	0.33536	0.32058
4830.67	0.01016	0.00849	0.01967	0.04536		4824.1	0.10572	0.08447	0.09501	0.07166	0.04498	0.0747	0.09682	0.02018	0.03578	0.07397	0.01369	0.03613	0.06208	0.07119	0.05266	0.07458	0.08799	0.07544	0.03004	0.08853	0.07596	0.07748	0.06539	0.06047		1.13515	0.40542	0.32878	0.3462	0.36187	0.37422	0.38397	0.39606	0.40514	0.41344	0.40657	0.41388	0.40495	0.40294	0.40022	0.40158	0.40059	0.38606
4830.91	0.00951	0.00926	0.02019	0.05099		4824.33	0.10808	0.09597	0.08252	0.06478	0.03881	0.06749	0.10096	0.00621	0.05746	0.08153	0.02025	0.02893	0.06978	0.05496	0.07194	0.05972	0.06748	0.04027	0.04533	0.06578	0.07842	0.0781	0.0418	0.09133		1.16583	0.47882	0.40627	0.4229	0.43411	0.44967	0.45998	0.46952	0.47699	0.48577	0.47765	0.48229	0.47712	0.47491	0.47262	0.47371	0.4719	0.45815
4831.14	0.01129	0.01013	0.01856	0.05155		4824.54	0.1024	0.09789	0.08341	0.06112	0.04256	0.06797	0.10646	0.02618	0.07231	0.06565	0.01707	0.01241	0.04349	0.04832	0.06987	0.06263	0.06016	0.05212	0.01761	0.06887	0.09662	0.08735	0.07099	0.09419		1.1965	0.55375	0.48765	0.5034	0.51057	0.52869	0.53929	0.54644	0.55232	0.56121	0.55234	0.55443	0.55253	0.55026	0.54832	0.5492	0.54667	0.53405
4831.39	0.01401	0.00904	0.02041	0.0491		4824.77	0.08746	0.07388	0.0667	0.06689	0.0356	0.04511	0.10004	0.04867	0.04024	0.06126	0.02188	0.01573	0.04923	0.04878	0.02918	0.06698	0.06831	0.04348	0.01668	0.07151	0.06165	0.0763	0.07397	0.09321		1.22718	0.62839	0.57016	0.58488	0.58864	0.60841	0.619	0.62406	0.62846	0.63715	0.62798	0.62785	0.6286	0.62638	0.62472	0.62543	0.62236	0.61109
4831.6	0.01662	0.00913	0.01799	0.05194		4824.98	0.09048	0.11509	0.09832	0.0631	0.04	0.08158	0.08946	0.00407	0.06507	0.07529	0.04158	0.01844	0.0694	0.05551	0.03658	0.06535	0.04885	0.01268	0.02835	0.07049	0.05279	0.04807	0.07999	0.08754		1.25786	0.70082	0.65122	0.66474	0.66577	0.68621	0.69645	0.69977	0.70285	0.71104	0.70202	0.70013	0.70283	0.70074	0.69934	0.6999	0.69652	0.68673
4831.83	0.02061	0.0095	0.01808	0.05302		4825.2	0.10956	0.09135	0.10547	0.06208	0.05405	0.08909	0.11297	0.03186	0.06126	0.08207	0.0395	0.00955	0.03552	0.051	0.05365	0.06062	0.06711	0.04277	0.02317	0.05883	0.06394	0.06754	0.08087	0.07806		1.28854	0.76912	0.72839	0.74051	0.73953	0.7596	0.76915	0.77111	0.77308	0.78051	0.77203	0.76892	0.77285	0.77097	0.76982	0.77025	0.76677	0.75854
4832.04	0.01167	0.00879	0.01651	0.04397		4825.45	0.06887	0.07592	0.07966	0.05834	0.03899	0.03875	0.08546	0.04037	0.03402	0.0792	0.01628	0.00833	0.0498	0.05459	0.05347	0.06085	0.05899	0.05945	0.01471	0.0736	0.06175	0.08097	0.05151	0.09833		1.31922	0.83144	0.79936	0.80992	0.80762	0.82631	0.83485	0.83582	0.8369	0.84336	0.83577	0.83198	0.83649	0.83486	0.83394	0.83426	0.83092	0.82426
4832.26	0.01152	0.00814	0.01847	0.04908		4825.68	0.06763	0.06932	0.06954	0.03949	0.04945	0.0576	0.07838	0.03007	0.05845	0.08691	0.02641	0.00677	0.06077	0.06926	0.03727	0.06098	0.0857	0.01985	0.02491	0.07548	0.07122	0.05739	0.06043	0.05835		1.3499	0.88603	0.86206	0.8709	0.86795	0.88432	0.89156	0.89188	0.89229	0.89761	0.89119	0.88729	0.89175	0.89042	0.88972	0.88994	0.88696	0.88183
4832.48	0.01044	0.0093	0.01694	0.04581		4825.92	0.09741	0.06546	0.08424	0.05874	0.06028	0.06432	0.09266	0.0199	0.05933	0.09001	0.00585	0.00446	0.0516	0.05055	0.01217	0.05285	0.09432	0.02049	0.03343	0.07369	0.06647	0.08289	0.07542	0.06052		1.38058	0.93134	0.91467	0.92166	0.91865	0.9319	0.93757	0.93752	0.93751	0.94156	0.93656	0.93305	0.93693	0.93592	0.93544	0.93556	0.93314	0.92948
4832.69	0.00931	0.00953	0.0158	0.05087		4826.13	0.08611	0.08974	0.07909	0.07748	0.05763	0.05844	0.10711	0.02548	0.03656	0.07227	-0.00232	0.01577	0.05129	0.04024	0.00798	0.06183	0.06925	0.05498	0.03424	0.0666	0.06036	0.07217	0.05453	0.06461		1.41126	0.96606	0.95568	0.96075	0.95818	0.96764	0.97154	0.97137	0.97115	0.97386	0.97046	0.96777	0.97064	0.96998	0.96968	0.96974	0.96802	0.96572
4832.94	0.01299	0.00818	0.01883	0.0435		4826.35	0.11785	0.08285	0.08006	0.0611	0.05469	0.05728	0.08266	0.02392	0.06082	0.06715	0.01804	-0.00269	0.04127	0.05249	0.02329	0.07606	0.06079	0.05439	0.01204	0.05018	0.05313	0.0694	0.06384	0.08371		1.44194	0.98917	0.98397	0.98708	0.98536	0.99054	0.99253	0.9924	0.99219	0.99353	0.99181	0.99033	0.99187	0.99155	0.99141	0.99143	0.99054	0.98946
4833.17	0.01299	0.00788	0.01981	0.04058		4826.56	0.10597	0.07108	0.0882	0.05766	0.03266	0.05164	0.08782	0.02216	0.04793	0.06688	0.00694	0.00345	0.04197	0.04083	0.033	0.06382	0.07174	0.02452	0.0238	0.06667	0.08243	0.08013	0.04183	0.07876		1.47262	1	0.99884	1	0.99941	1	1	1	1	1	1	1	1	1	1	1	1	1
4833.41	0.01369	0.00952	0.01741	0.04399		4826.79	0.04213	0.05027	0.07464	0.05686	0.02279	0.04436	0.11064	0.02859	0.05117	0.06588	0.00745	-0.00973	0.05532	0.03832	0.02785	0.0589	0.07192	0.02376	0.04436	0.07424	0.06109	0.05553	0.07208	0.06631		1.5033	0.99822	1	0.99927	1	0.99587	0.99386	0.99402	0.99439	0.99311	0.99479	0.99646	0.99482	0.99512	0.99522	0.99523	0.99615	0.99705
4833.61	0.01128	0.01019	0.01528	0.04239		4826.99	0.10222	0.07747	0.07465	0.0343	0.05046	0.046	0.09746	0.0296	0.05991	0.07025	0.00489	0.00066181	0.05037	0.03836	0.0441	0.06396	0.04647	0.03977	0.04726	0.03829	0.05817	0.06401	0.07783	0.03963		1.53398	0.98388	0.98762	0.9851	0.98721	0.97843	0.97444	0.97472	0.97558	0.97313	0.9764	0.97981	0.97655	0.97711	0.97728	0.97734	0.97915	0.98077
4833.85	0.01109	0.0085	0.01825	0.04284		4827.24	0.10452	0.08877	0.09995	0.05662	0.03168	0.06718	0.09987	-0.0031	0.05926	0.06562	0.00811	0.0097	0.0382	0.04161	0.03039	0.06563	0.03453	0.00943	0.01778	0.05784	0.06642	0.08591	0.05086	0.05615		1.56466	0.95741	0.96229	0.95814	0.96156	0.94837	0.9425	0.94279	0.94426	0.94077	0.94546	0.95061	0.94583	0.94659	0.94679	0.94693	0.94957	0.95174
4834.04	0.01202	0.00822	0.01863	0.04182		4827.47	0.09189	0.05144	0.08533	0.05593	0.02919	0.07005	0.09523	0.01693	0.0457	0.06101	0.00595	-0.000366217	0.04185	0.04349	0.04057	0.06907	0.0701	0.01575	0.02169	0.08079	0.04802	0.07964	0.05108	0.07997		1.59534	0.91958	0.92502	0.9194	0.92399	0.90676	0.89916	0.89933	0.90144	0.89707	0.90298	0.90977	0.90367	0.90457	0.90476	0.90502	0.90838	0.91092
4834.28	0.01609	0.00796	0.01589	0.03591		4827.71	0.07201	0.08167	0.05519	0.04307	0.03613	0.05331	0.0704	0.00832	0.04509	0.06863	0.02788	0.01456	0.03899	0.05875	0.04041	0.07002	0.06637	0.02951	0.04416	0.06587	0.06004	0.07793	0.06862	0.06493		1.62602	0.8715	0.87715	0.87028	0.8758	0.85504	0.84588	0.84574	0.84853	0.84344	0.85034	0.85858	0.85142	0.85238	0.85254	0.85295	0.85688	0.85964
4834.48	0.00979	0.00887	0.01536	0.03926		4827.91	0.08122	0.06641	0.06052	0.04716	0.02987	0.04706	0.09465	0.02038	0.04475	0.06293	0.02119	0.00758	0.04986	0.04303	0.03997	0.06757	0.04164	0.03576	0.02941	0.04956	0.05718	0.05537	0.05525	0.05081		1.6567	0.81454	0.82036	0.81245	0.81858	0.7949	0.7844	0.78374	0.78719	0.78157	0.78917	0.79863	0.79071	0.79165	0.79176	0.79234	0.79669	0.79954
4834.74	0.01118	0.00854	0.01538	0.03624		4828.15	0.11103	0.08522	0.10249	0.05162	0.05051	0.07952	0.09939	0.03481	0.04963	0.05326	0.02651	-0.00854	0.05624	0.05369	0.03099	0.07879	0.06112	0.0441	0.03089	0.07996	0.02923	0.06992	0.04003	0.07467		1.68738	0.75033	0.75653	0.74781	0.7542	0.72825	0.71663	0.71524	0.71932	0.71334	0.72137	0.73176	0.7234	0.72422	0.72427	0.72506	0.72963	0.73245
4834.96	0.0153	0.00888	0.01657	0.03752		4828.35	0.07875	0.11478	0.10208	0.04945	0.06902	0.04758	0.10351	0.03833	0.05151	0.05515	0.03694	0.0116	0.07377	0.05784	0.04373	0.0914	0.06992	0.04628	0.05259	0.06694	0.06407	0.0927	0.06545	0.07541		1.71806	0.68065	0.6877	0.67838	0.68467	0.65711	0.64462	0.6423	0.64694	0.64075	0.64894	0.65994	0.65147	0.65208	0.65208	0.65309	0.65769	0.66041
4835.21	0.01349	0.00878	0.01527	0.04436		4828.59	0.0692	0.0789	0.07584	0.0469	0.06786	0.0614	0.11964	0.02484	0.05931	0.06586	0.02748	0.01005	0.06368	0.05585	0.03726	0.07442	0.08805	0.03465	0.03499	0.05021	0.07746	0.06679	0.0876	0.06871		1.74874	0.60738	0.61597	0.60626	0.61208	0.58359	0.57044	0.56701	0.57213	0.56588	0.57395	0.58525	0.57697	0.57729	0.57724	0.57848	0.58293	0.58549
4835.42	0.00858	0.00795	0.01398	0.0343		4828.78	0.10864	0.0657	0.0795	0.05412	0.0356	0.07225	0.07819	0.02823	0.05817	0.05782	0.01232	0.01403	0.06443	0.06605	0.05402	0.06386	0.0646	0.02887	0.01749	0.05828	0.05746	0.05614	0.06683	0.06973		1.77942	0.53246	0.54342	0.53351	0.53852	0.50971	0.49613	0.49145	0.49693	0.49077	0.49848	0.50976	0.50194	0.50188	0.50181	0.50328	0.50739	0.50978
[truncated: 3,952 more rows]
[truncated: 8 more columns]

## Sheet: Fig5
Fig. 5b										Fig.5c						Fig. 5d
[truncated: 1,715 more rows]

## Sheet: Fig.S6
Fig.S6
0.35	3
0.36	4
0.37	4
0.38	4
0.39	4
0.4	5
0.41	4
0.42	5
0.43	5
[truncated: 957 more rows]

## Sheet: Fig.S8
Fig.S8a				Fig.S8b					Fig.S8c											Fig.S8d
[truncated: 2,043 more rows]

[truncated: 17 more sheets: Fig.S9, Fig.S10, Fig.S11, Fig.S12, Fig.S13, Fig.S14, Fig. S15, Fig.S16, Fig.S17, Fig.S18, Fig.S19, Fig.S20, Fig. S21, Fig.S22, Fig.S23, Fig.S31, Fig.S32]
